# Supplementary material for: Genomic insights of body plan transitions from bilateral to pentameral symmetry in Echinoderms
Source: Commun Biol. 2020 Jul 10;3:371. doi: 10.1038/s42003-020-1091-1 (PMC7351957; doi:10.1038/s42003-020-1091-1)
Supplement: Supplementary file 3 — Supplementary Data 1 [file 42003_2020_1091_MOESM3_ESM.xlsx]

## Sheet: LvSp comparison
S.D. of Ptop	0	0	0	0	17.2292	36.0375	47.0091	31.5869	17.2292	0	0	0	0	0	0	0		0	0	0	0	0	0	0	0	0	0	0	0	0	0	0	0	0
Mean Ptop	0	0	0	0	3.0303	15.1515	67.6768	11.1111	3.0303	0	0	0	0	0	0	0		0	0	0	100	0	0	0	0	0	0	0	0	0	0	0	0	0
Stage	Lv_2cell	Lv_60cell	Lv_EB	Lv_HB	Lv_TVP	Lv_MB	Lv_EG	Lv_MG	Lv_LG	Lv_EP	Lv_LP	Lv_7wpf	Lv_8wpf	Lv_8wpf_1dpMetaMorph	Lv_9wpf_1wpMetaMorph	Lv_Adult		Sp_0hpf	Sp_10hpf	Sp_18hpf	Sp_24hpf	Sp_30hpf	Sp_40hpf	Sp_48hpf	Sp_56hpf	Sp_64hpf	Sp_72hpf	Sp_four.arm.larva	Sp_vestibular.invagi	Sp_pentagonal.disc	Sp_tube.foot.protrusion	Sp_post.metamorphosis	Sp_young.juvenile	Sp_adult
stage-combinations 1	0	0	0	0	0	0	100	0	0	0	0	0	0	0	0	0		0	0	0	100	0	0	0	0	0	0	0	0	0	0	0	0	0
stage-combinations 2	0	0	0	0	0	0	0	100	0	0	0	0	0	0	0	0		0	0	0	100	0	0	0	0	0	0	0	0	0	0	0	0	0
stage-combinations 3	0	0	0	0	0	0	100	0	0	0	0	0	0	0	0	0		0	0	0	100	0	0	0	0	0	0	0	0	0	0	0	0	0
stage-combinations 4	0	0	0	0	0	0	0	100	0	0	0	0	0	0	0	0		0	0	0	100	0	0	0	0	0	0	0	0	0	0	0	0	0
stage-combinations 5	0	0	0	0	0	0	100	0	0	0	0	0	0	0	0	0		0	0	0	100	0	0	0	0	0	0	0	0	0	0	0	0	0
stage-combinations 6	0	0	0	0	0	0	100	0	0	0	0	0	0	0	0	0		0	0	0	100	0	0	0	0	0	0	0	0	0	0	0	0	0
stage-combinations 7	0	0	0	0	0	0	0	0	100	0	0	0	0	0	0	0		0	0	0	100	0	0	0	0	0	0	0	0	0	0	0	0	0
stage-combinations 8	0	0	0	0	0	0	100	0	0	0	0	0	0	0	0	0		0	0	0	100	0	0	0	0	0	0	0	0	0	0	0	0	0
stage-combinations 9	0	0	0	0	0	0	100	0	0	0	0	0	0	0	0	0		0	0	0	100	0	0	0	0	0	0	0	0	0	0	0	0	0
stage-combinations 10	0	0	0	0	0	0	100	0	0	0	0	0	0	0	0	0		0	0	0	100	0	0	0	0	0	0	0	0	0	0	0	0	0
stage-combinations 11	0	0	0	0	0	100	0	0	0	0	0	0	0	0	0	0		0	0	0	100	0	0	0	0	0	0	0	0	0	0	0	0	0
stage-combinations 12	0	0	0	0	0	100	0	0	0	0	0	0	0	0	0	0		0	0	0	100	0	0	0	0	0	0	0	0	0	0	0	0	0
stage-combinations 13	0	0	0	0	0	0	100	0	0	0	0	0	0	0	0	0		0	0	0	100	0	0	0	0	0	0	0	0	0	0	0	0	0
stage-combinations 14	0	0	0	0	0	0	100	0	0	0	0	0	0	0	0	0		0	0	0	100	0	0	0	0	0	0	0	0	0	0	0	0	0
stage-combinations 15	0	0	0	0	0	0	100	0	0	0	0	0	0	0	0	0		0	0	0	100	0	0	0	0	0	0	0	0	0	0	0	0	0
stage-combinations 16	0	0	0	0	0	0	100	0	0	0	0	0	0	0	0	0		0	0	0	100	0	0	0	0	0	0	0	0	0	0	0	0	0
stage-combinations 17	0	0	0	0	0	100	0	0	0	0	0	0	0	0	0	0		0	0	0	100	0	0	0	0	0	0	0	0	0	0	0	0	0
stage-combinations 18	0	0	0	0	0	0	100	0	0	0	0	0	0	0	0	0		0	0	0	100	0	0	0	0	0	0	0	0	0	0	0	0	0
stage-combinations 19	0	0	0	0	0	0	100	0	0	0	0	0	0	0	0	0		0	0	0	100	0	0	0	0	0	0	0	0	0	0	0	0	0
stage-combinations 20	0	0	0	0	0	100	0	0	0	0	0	0	0	0	0	0		0	0	0	100	0	0	0	0	0	0	0	0	0	0	0	0	0
stage-combinations 21	0	0	0	0	0	0	100	0	0	0	0	0	0	0	0	0		0	0	0	100	0	0	0	0	0	0	0	0	0	0	0	0	0
stage-combinations 22	0	0	0	0	0	0	100	0	0	0	0	0	0	0	0	0		0	0	0	100	0	0	0	0	0	0	0	0	0	0	0	0	0
stage-combinations 23	0	0	0	0	0	0	100	0	0	0	0	0	0	0	0	0		0	0	0	100	0	0	0	0	0	0	0	0	0	0	0	0	0
stage-combinations 24	0	0	0	0	0	0	0	100	0	0	0	0	0	0	0	0		0	0	0	100	0	0	0	0	0	0	0	0	0	0	0	0	0
stage-combinations 25	0	0	0	0	0	0	100	0	0	0	0	0	0	0	0	0		0	0	0	100	0	0	0	0	0	0	0	0	0	0	0	0	0
stage-combinations 26	0	0	0	0	0	0	100	0	0	0	0	0	0	0	0	0		0	0	0	100	0	0	0	0	0	0	0	0	0	0	0	0	0
stage-combinations 27	0	0	0	0	0	0	100	0	0	0	0	0	0	0	0	0		0	0	0	100	0	0	0	0	0	0	0	0	0	0	0	0	0
stage-combinations 28	0	0	0	0	0	0	100	0	0	0	0	0	0	0	0	0		0	0	0	100	0	0	0	0	0	0	0	0	0	0	0	0	0
stage-combinations 29	0	0	0	0	0	0	100	0	0	0	0	0	0	0	0	0		0	0	0	100	0	0	0	0	0	0	0	0	0	0	0	0	0
stage-combinations 30	0	0	0	0	0	100	0	0	0	0	0	0	0	0	0	0		0	0	0	100	0	0	0	0	0	0	0	0	0	0	0	0	0
stage-combinations 31	0	0	0	0	0	0	100	0	0	0	0	0	0	0	0	0		0	0	0	100	0	0	0	0	0	0	0	0	0	0	0	0	0
stage-combinations 32	0	0	0	0	0	0	100	0	0	0	0	0	0	0	0	0		0	0	0	100	0	0	0	0	0	0	0	0	0	0	0	0	0
stage-combinations 33	0	0	0	0	0	0	100	0	0	0	0	0	0	0	0	0		0	0	0	100	0	0	0	0	0	0	0	0	0	0	0	0	0
stage-combinations 34	0	0	0	0	0	0	100	0	0	0	0	0	0	0	0	0		0	0	0	100	0	0	0	0	0	0	0	0	0	0	0	0	0
stage-combinations 35	0	0	0	0	0	0	100	0	0	0	0	0	0	0	0	0		0	0	0	100	0	0	0	0	0	0	0	0	0	0	0	0	0
stage-combinations 36	0	0	0	0	0	100	0	0	0	0	0	0	0	0	0	0		0	0	0	100	0	0	0	0	0	0	0	0	0	0	0	0	0
stage-combinations 37	0	0	0	0	0	0	100	0	0	0	0	0	0	0	0	0		0	0	0	100	0	0	0	0	0	0	0	0	0	0	0	0	0
stage-combinations 38	0	0	0	0	0	0	0	0	100	0	0	0	0	0	0	0		0	0	0	100	0	0	0	0	0	0	0	0	0	0	0	0	0
stage-combinations 39	0	0	0	0	0	0	100	0	0	0	0	0	0	0	0	0		0	0	0	100	0	0	0	0	0	0	0	0	0	0	0	0	0
stage-combinations 40	0	0	0	0	0	0	100	0	0	0	0	0	0	0	0	0		0	0	0	100	0	0	0	0	0	0	0	0	0	0	0	0	0
stage-combinations 41	0	0	0	0	0	0	100	0	0	0	0	0	0	0	0	0		0	0	0	100	0	0	0	0	0	0	0	0	0	0	0	0	0
stage-combinations 42	0	0	0	0	0	100	0	0	0	0	0	0	0	0	0	0		0	0	0	100	0	0	0	0	0	0	0	0	0	0	0	0	0
stage-combinations 43	0	0	0	0	0	100	0	0	0	0	0	0	0	0	0	0		0	0	0	100	0	0	0	0	0	0	0	0	0	0	0	0	0
stage-combinations 44	0	0	0	0	0	0	100	0	0	0	0	0	0	0	0	0		0	0	0	100	0	0	0	0	0	0	0	0	0	0	0	0	0
stage-combinations 45	0	0	0	0	0	0	100	0	0	0	0	0	0	0	0	0		0	0	0	100	0	0	0	0	0	0	0	0	0	0	0	0	0
stage-combinations 46	0	0	0	0	0	100	0	0	0	0	0	0	0	0	0	0		0	0	0	100	0	0	0	0	0	0	0	0	0	0	0	0	0
stage-combinations 47	0	0	0	0	0	100	0	0	0	0	0	0	0	0	0	0		0	0	0	100	0	0	0	0	0	0	0	0	0	0	0	0	0
stage-combinations 48	0	0	0	0	0	0	100	0	0	0	0	0	0	0	0	0		0	0	0	100	0	0	0	0	0	0	0	0	0	0	0	0	0
stage-combinations 49	0	0	0	0	0	0	100	0	0	0	0	0	0	0	0	0		0	0	0	100	0	0	0	0	0	0	0	0	0	0	0	0	0
stage-combinations 50	0	0	0	0	0	0	0	100	0	0	0	0	0	0	0	0		0	0	0	100	0	0	0	0	0	0	0	0	0	0	0	0	0
stage-combinations 51	0	0	0	0	0	0	100	0	0	0	0	0	0	0	0	0		0	0	0	100	0	0	0	0	0	0	0	0	0	0	0	0	0
stage-combinations 52	0	0	0	0	0	0	100	0	0	0	0	0	0	0	0	0		0	0	0	100	0	0	0	0	0	0	0	0	0	0	0	0	0
stage-combinations 53	0	0	0	0	100	0	0	0	0	0	0	0	0	0	0	0		0	0	0	100	0	0	0	0	0	0	0	0	0	0	0	0	0
stage-combinations 54	0	0	0	0	0	0	0	100	0	0	0	0	0	0	0	0		0	0	0	100	0	0	0	0	0	0	0	0	0	0	0	0	0
stage-combinations 55	0	0	0	0	0	0	100	0	0	0	0	0	0	0	0	0		0	0	0	100	0	0	0	0	0	0	0	0	0	0	0	0	0
stage-combinations 56	0	0	0	0	0	0	100	0	0	0	0	0	0	0	0	0		0	0	0	100	0	0	0	0	0	0	0	0	0	0	0	0	0
stage-combinations 57	0	0	0	0	100	0	0	0	0	0	0	0	0	0	0	0		0	0	0	100	0	0	0	0	0	0	0	0	0	0	0	0	0
stage-combinations 58	0	0	0	0	0	0	100	0	0	0	0	0	0	0	0	0		0	0	0	100	0	0	0	0	0	0	0	0	0	0	0	0	0
stage-combinations 59	0	0	0	0	0	0	100	0	0	0	0	0	0	0	0	0		0	0	0	100	0	0	0	0	0	0	0	0	0	0	0	0	0
stage-combinations 60	0	0	0	0	0	0	100	0	0	0	0	0	0	0	0	0		0	0	0	100	0	0	0	0	0	0	0	0	0	0	0	0	0
stage-combinations 61	0	0	0	0	0	0	100	0	0	0	0	0	0	0	0	0		0	0	0	100	0	0	0	0	0	0	0	0	0	0	0	0	0
stage-combinations 62	0	0	0	0	0	0	100	0	0	0	0	0	0	0	0	0		0	0	0	100	0	0	0	0	0	0	0	0	0	0	0	0	0
stage-combinations 63	0	0	0	0	0	0	0	0	100	0	0	0	0	0	0	0		0	0	0	100	0	0	0	0	0	0	0	0	0	0	0	0	0
stage-combinations 64	0	0	0	0	0	0	100	0	0	0	0	0	0	0	0	0		0	0	0	100	0	0	0	0	0	0	0	0	0	0	0	0	0
stage-combinations 65	0	0	0	0	0	0	100	0	0	0	0	0	0	0	0	0		0	0	0	100	0	0	0	0	0	0	0	0	0	0	0	0	0
stage-combinations 66	0	0	0	0	0	0	100	0	0	0	0	0	0	0	0	0		0	0	0	100	0	0	0	0	0	0	0	0	0	0	0	0	0
stage-combinations 67	0	0	0	0	0	0	100	0	0	0	0	0	0	0	0	0		0	0	0	100	0	0	0	0	0	0	0	0	0	0	0	0	0
stage-combinations 68	0	0	0	0	0	0	100	0	0	0	0	0	0	0	0	0		0	0	0	100	0	0	0	0	0	0	0	0	0	0	0	0	0
stage-combinations 69	0	0	0	0	0	0	0	100	0	0	0	0	0	0	0	0		0	0	0	100	0	0	0	0	0	0	0	0	0	0	0	0	0
stage-combinations 70	0	0	0	0	0	100	0	0	0	0	0	0	0	0	0	0		0	0	0	100	0	0	0	0	0	0	0	0	0	0	0	0	0
stage-combinations 71	0	0	0	0	0	0	100	0	0	0	0	0	0	0	0	0		0	0	0	100	0	0	0	0	0	0	0	0	0	0	0	0	0
stage-combinations 72	0	0	0	0	0	0	100	0	0	0	0	0	0	0	0	0		0	0	0	100	0	0	0	0	0	0	0	0	0	0	0	0	0
stage-combinations 73	0	0	0	0	0	0	100	0	0	0	0	0	0	0	0	0		0	0	0	100	0	0	0	0	0	0	0	0	0	0	0	0	0
stage-combinations 74	0	0	0	0	0	0	100	0	0	0	0	0	0	0	0	0		0	0	0	100	0	0	0	0	0	0	0	0	0	0	0	0	0
stage-combinations 75	0	0	0	0	0	0	0	100	0	0	0	0	0	0	0	0		0	0	0	100	0	0	0	0	0	0	0	0	0	0	0	0	0
stage-combinations 76	0	0	0	0	0	100	0	0	0	0	0	0	0	0	0	0		0	0	0	100	0	0	0	0	0	0	0	0	0	0	0	0	0
stage-combinations 77	0	0	0	0	0	0	0	100	0	0	0	0	0	0	0	0		0	0	0	100	0	0	0	0	0	0	0	0	0	0	0	0	0
stage-combinations 78	0	0	0	0	0	0	100	0	0	0	0	0	0	0	0	0		0	0	0	100	0	0	0	0	0	0	0	0	0	0	0	0	0
stage-combinations 79	0	0	0	0	0	0	100	0	0	0	0	0	0	0	0	0		0	0	0	100	0	0	0	0	0	0	0	0	0	0	0	0	0
stage-combinations 80	0	0	0	0	0	100	0	0	0	0	0	0	0	0	0	0		0	0	0	100	0	0	0	0	0	0	0	0	0	0	0	0	0
stage-combinations 81	0	0	0	0	0	0	0	100	0	0	0	0	0	0	0	0		0	0	0	100	0	0	0	0	0	0	0	0	0	0	0	0	0
stage-combinations 82	0	0	0	0	0	100	0	0	0	0	0	0	0	0	0	0		0	0	0	100	0	0	0	0	0	0	0	0	0	0	0	0	0
stage-combinations 83	0	0	0	0	0	0	100	0	0	0	0	0	0	0	0	0		0	0	0	100	0	0	0	0	0	0	0	0	0	0	0	0	0
stage-combinations 84	0	0	0	0	0	0	100	0	0	0	0	0	0	0	0	0		0	0	0	100	0	0	0	0	0	0	0	0	0	0	0	0	0
stage-combinations 85	0	0	0	0	0	0	100	0	0	0	0	0	0	0	0	0		0	0	0	100	0	0	0	0	0	0	0	0	0	0	0	0	0
stage-combinations 86	0	0	0	0	0	100	0	0	0	0	0	0	0	0	0	0		0	0	0	100	0	0	0	0	0	0	0	0	0	0	0	0	0
stage-combinations 87	0	0	0	0	0	0	0	100	0	0	0	0	0	0	0	0		0	0	0	100	0	0	0	0	0	0	0	0	0	0	0	0	0
stage-combinations 88	0	0	0	0	0	0	100	0	0	0	0	0	0	0	0	0		0	0	0	100	0	0	0	0	0	0	0	0	0	0	0	0	0
stage-combinations 89	0	0	0	0	0	0	100	0	0	0	0	0	0	0	0	0		0	0	0	100	0	0	0	0	0	0	0	0	0	0	0	0	0
stage-combinations 90	0	0	0	0	0	0	100	0	0	0	0	0	0	0	0	0		0	0	0	100	0	0	0	0	0	0	0	0	0	0	0	0	0
stage-combinations 91	0	0	0	0	0	0	100	0	0	0	0	0	0	0	0	0		0	0	0	100	0	0	0	0	0	0	0	0	0	0	0	0	0
stage-combinations 92	0	0	0	0	0	0	100	0	0	0	0	0	0	0	0	0		0	0	0	100	0	0	0	0	0	0	0	0	0	0	0	0	0
stage-combinations 93	0	0	0	0	0	0	100	0	0	0	0	0	0	0	0	0		0	0	0	100	0	0	0	0	0	0	0	0	0	0	0	0	0
stage-combinations 94	0	0	0	0	0	0	0	100	0	0	0	0	0	0	0	0		0	0	0	100	0	0	0	0	0	0	0	0	0	0	0	0	0
stage-combinations 95	0	0	0	0	0	0	100	0	0	0	0	0	0	0	0	0		0	0	0	100	0	0	0	0	0	0	0	0	0	0	0	0	0
stage-combinations 96	0	0	0	0	0	0	100	0	0	0	0	0	0	0	0	0		0	0	0	100	0	0	0	0	0	0	0	0	0	0	0	0	0
stage-combinations 97	0	0	0	0	100	0	0	0	0	0	0	0	0	0	0	0		0	0	0	100	0	0	0	0	0	0	0	0	0	0	0	0	0
stage-combinations 98	0	0	0	0	0	0	100	0	0	0	0	0	0	0	0	0		0	0	0	100	0	0	0	0	0	0	0	0	0	0	0	0	0
stage-combinations 99	0	0	0	0	0	0	100	0	0	0	0	0	0	0	0	0		0	0	0	100	0	0	0	0	0	0	0	0	0	0	0	0	0
stage-combinations 100	0	0	0	0	0	0	100	0	0	0	0	0	0	0	0	0		0	0	0	100	0	0	0	0	0	0	0	0	0	0	0	0	0

## Sheet: LvSpApj comparison
S.D. of Ptop	0.346565	0	0	3.28004	4.25247	5.20462	5.28962	4.52975	4.56549	3.33469	1.62953	0	0	0	0	0		0	4.997	5.51231	9.19046	4.62149	1.79467	0	0	0	0	8.06508	0	0	0	0	0			0.48761	1.72574	1.32584	8.63417	20.6589	15.373	10.7685	10.8762	0	0	0	0	0	0
Mean Ptop	0.0348311	0	0	5.58574	12.242	19.4682	21.0798	20.0836	16.9976	3.67932	0.828979	0	0	0	0	0		0	9.68304	9.89318	36.6934	5.0714	0.417973	0	0	0	0	38.241	0	0	0	0	0			0.0696621	0.417973	0.416812	8.33159	24.7556	42.992	12.3116	10.7047	0	0	0	0	0	0
Stage	Lv_2cell	Lv_60cell	Lv_EB	Lv_HB	Lv_TVP	Lv_MB	Lv_EG	Lv_MG	Lv_LG	Lv_EP	Lv_LP	Lv_7wpf	Lv_8wpf	Lv_8wpf_1dpMetaMorph	Lv_9wpf_1wpMetaMorph	Lv_Adult		Sp_0hpf	Sp_10hpf	Sp_18hpf	Sp_24hpf	Sp_30hpf	Sp_40hpf	Sp_48hpf	Sp_56hpf	Sp_64hpf	Sp_72hpf	Sp_four.arm.larva	Sp_vestibular.invagi	Sp_pentagonal.disc	Sp_tube.foot.protrusion	Sp_post.metamorphosis	Sp_young.juvenile	Sp_adult		Apj_F	Apj_FourCell	Apj_Morula	Apj_Blastula	Apj_Gastrula	Apj_L_Gastrula	Apj_E_Auri	Apj_M_Auri	Apj_L_Auri	Apj_Metamorph1	Apj_Metamorph2	Apj_Metamorph3	Apj_Metamorph4	Apj_Dolio
stage-combinations 1	0	0	0	6.89655	10.3448	20.6897	27.5862	17.2414	13.7931	3.44828	0	0	0	0	0	0		0	13.7931	13.7931	20.6897	17.2414	0	0	0	0	0	34.4828	0	0	0	0	0	0		0	0	0	0	3.44828	79.3103	17.2414	0	0	0	0	0	0	0
stage-combinations 2	0	0	0	10.3448	10.3448	20.6897	17.2414	17.2414	20.6897	3.44828	0	0	0	0	0	0		0	3.44828	6.89655	41.3793	3.44828	0	0	0	0	0	44.8276	0	0	0	0	0	0		0	3.44828	0	13.7931	20.6897	37.931	10.3448	13.7931	0	0	0	0	0	0
stage-combinations 3	0	0	0	6.89655	13.7931	17.2414	20.6897	24.1379	17.2414	0	0	0	0	0	0	0		0	13.7931	13.7931	31.0345	3.44828	0	0	0	0	0	37.931	0	0	0	0	0	0		0	0	0	0	41.3793	44.8276	13.7931	0	0	0	0	0	0	0
stage-combinations 4	0	0	0	10.3448	3.44828	17.2414	27.5862	20.6897	17.2414	3.44828	0	0	0	0	0	0		0	17.2414	10.3448	34.4828	0	0	0	0	0	0	37.931	0	0	0	0	0	0		0	0	0	0	44.8276	41.3793	0	13.7931	0	0	0	0	0	0
stage-combinations 5	0	0	0	6.89655	17.2414	20.6897	17.2414	13.7931	20.6897	3.44828	0	0	0	0	0	0		0	0	3.44828	55.1724	0	0	0	0	0	0	41.3793	0	0	0	0	0	0		0	0	0	24.1379	31.0345	31.0345	0	13.7931	0	0	0	0	0	0
stage-combinations 6	0	0	0	3.44828	3.44828	31.0345	20.6897	20.6897	10.3448	10.3448	0	0	0	0	0	0		0	6.89655	6.89655	44.8276	6.89655	0	0	0	0	0	34.4828	0	0	0	0	0	0		3.44828	0	0	13.7931	3.44828	55.1724	24.1379	0	0	0	0	0	0	0
stage-combinations 7	0	0	0	6.89655	3.44828	24.1379	27.5862	20.6897	13.7931	3.44828	0	0	0	0	0	0		0	6.89655	10.3448	31.0345	10.3448	0	0	0	0	0	41.3793	0	0	0	0	0	0		0	0	0	6.89655	17.2414	51.7241	13.7931	10.3448	0	0	0	0	0	0
stage-combinations 8	0	0	0	3.44828	13.7931	20.6897	24.1379	13.7931	13.7931	10.3448	0	0	0	0	0	0		0	0	6.89655	44.8276	3.44828	0	0	0	0	0	44.8276	0	0	0	0	0	0		0	0	0	24.1379	0	34.4828	34.4828	6.89655	0	0	0	0	0	0
stage-combinations 9	0	0	0	3.44828	13.7931	17.2414	17.2414	20.6897	24.1379	3.44828	0	0	0	0	0	0		0	3.44828	3.44828	55.1724	0	0	0	0	0	0	37.931	0	0	0	0	0	0		0	0	0	20.6897	24.1379	31.0345	20.6897	3.44828	0	0	0	0	0	0
stage-combinations 10	0	0	0	10.3448	10.3448	24.1379	17.2414	24.1379	10.3448	3.44828	0	0	0	0	0	0		0	10.3448	13.7931	34.4828	10.3448	0	0	0	0	0	31.0345	0	0	0	0	0	0		0	0	0	6.89655	62.069	24.1379	0	6.89655	0	0	0	0	0	0
stage-combinations 11	0	0	0	0	10.3448	20.6897	20.6897	24.1379	24.1379	0	0	0	0	0	0	0		0	20.6897	20.6897	27.5862	0	0	0	0	0	0	31.0345	0	0	0	0	0	0		0	0	0	3.44828	48.2759	41.3793	0	6.89655	0	0	0	0	0	0
stage-combinations 12	0	0	0	3.44828	17.2414	17.2414	24.1379	20.6897	13.7931	3.44828	0	0	0	0	0	0		0	17.2414	13.7931	41.3793	6.89655	0	0	0	0	0	20.6897	0	0	0	0	0	0		0	0	0	0	62.069	20.6897	0	17.2414	0	0	0	0	0	0
stage-combinations 13	0	0	0	6.89655	6.89655	20.6897	24.1379	24.1379	17.2414	0	0	0	0	0	0	0		0	13.7931	13.7931	31.0345	10.3448	0	0	0	0	0	31.0345	0	0	0	0	0	0		0	0	0	17.2414	0	65.5172	17.2414	0	0	0	0	0	0	0
stage-combinations 14	0	0	0	10.3448	10.3448	17.2414	20.6897	20.6897	13.7931	3.44828	3.44828	0	0	0	0	0		0	10.3448	10.3448	17.2414	13.7931	0	0	0	0	0	48.2759	0	0	0	0	0	0		0	0	0	0	0	58.6207	31.0345	10.3448	0	0	0	0	0	0
stage-combinations 15	0	0	0	0	10.3448	24.1379	20.6897	24.1379	20.6897	0	0	0	0	0	0	0		0	10.3448	13.7931	31.0345	3.44828	0	0	0	0	0	41.3793	0	0	0	0	0	0		0	0	0	0	55.1724	17.2414	13.7931	13.7931	0	0	0	0	0	0
stage-combinations 16	0	0	0	6.89655	10.3448	27.5862	27.5862	17.2414	10.3448	0	0	0	0	0	0	0		0	13.7931	10.3448	34.4828	6.89655	0	0	0	0	0	34.4828	0	0	0	0	0	0		0	0	0	6.89655	65.5172	27.5862	0	0	0	0	0	0	0	0
stage-combinations 17	0	0	0	3.44828	13.7931	20.6897	17.2414	17.2414	24.1379	3.44828	0	0	0	0	0	0		0	24.1379	13.7931	20.6897	3.44828	0	0	0	0	0	37.931	0	0	0	0	0	0		0	0	0	0	48.2759	34.4828	0	17.2414	0	0	0	0	0	0
stage-combinations 18	0	0	0	6.89655	10.3448	20.6897	20.6897	20.6897	20.6897	0	0	0	0	0	0	0		0	13.7931	6.89655	48.2759	0	0	0	0	0	0	31.0345	0	0	0	0	0	0		0	0	0	6.89655	48.2759	34.4828	10.3448	0	0	0	0	0	0	0
stage-combinations 19	0	0	0	6.89655	10.3448	27.5862	20.6897	20.6897	10.3448	3.44828	0	0	0	0	0	0		0	6.89655	17.2414	34.4828	10.3448	0	0	0	0	0	31.0345	0	0	0	0	0	0		0	0	0	13.7931	55.1724	20.6897	0	10.3448	0	0	0	0	0	0
stage-combinations 20	0	0	0	6.89655	6.89655	17.2414	24.1379	27.5862	13.7931	3.44828	0	0	0	0	0	0		0	17.2414	10.3448	41.3793	0	0	0	0	0	0	31.0345	0	0	0	0	0	0		0	0	0	13.7931	41.3793	44.8276	0	0	0	0	0	0	0	0
stage-combinations 21	0	0	0	10.3448	6.89655	17.2414	17.2414	17.2414	27.5862	3.44828	0	0	0	0	0	0		0	10.3448	13.7931	34.4828	10.3448	0	0	0	0	0	31.0345	0	0	0	0	0	0		0	0	3.44828	0	68.9655	17.2414	3.44828	6.89655	0	0	0	0	0	0
stage-combinations 22	0	0	0	3.33333	10	23.3333	23.3333	13.3333	20	3.33333	3.33333	0	0	0	0	0		0	0	0	43.3333	0	0	0	0	0	0	56.6667	0	0	0	0	0	0		0	0	0	3.33333	26.6667	23.3333	26.6667	20	0	0	0	0	0	0
stage-combinations 23	0	0	0	10.3448	13.7931	24.1379	10.3448	10.3448	20.6897	10.3448	0	0	0	0	0	0		0	6.89655	17.2414	34.4828	0	0	0	0	0	0	41.3793	0	0	0	0	0	0		0	0	0	20.6897	0	58.6207	0	20.6897	0	0	0	0	0	0
stage-combinations 24	0	0	0	6.89655	13.7931	27.5862	20.6897	13.7931	13.7931	3.44828	0	0	0	0	0	0		0	6.89655	10.3448	37.931	6.89655	0	0	0	0	0	37.931	0	0	0	0	0	0		0	0	0	0	27.5862	41.3793	31.0345	0	0	0	0	0	0	0
stage-combinations 25	0	0	0	10.3448	17.2414	20.6897	13.7931	13.7931	17.2414	3.44828	3.44828	0	0	0	0	0		0	10.3448	17.2414	24.1379	10.3448	3.44828	0	0	0	0	34.4828	0	0	0	0	0	0		0	0	3.44828	13.7931	0	62.069	0	20.6897	0	0	0	0	0	0
stage-combinations 26	0	0	0	3.44828	6.89655	27.5862	27.5862	20.6897	13.7931	0	0	0	0	0	0	0		0	13.7931	10.3448	27.5862	3.44828	0	0	0	0	0	44.8276	0	0	0	0	0	0		0	0	0	3.44828	44.8276	24.1379	24.1379	3.44828	0	0	0	0	0	0
stage-combinations 27	0	0	0	10.3448	13.7931	27.5862	17.2414	17.2414	10.3448	0	3.44828	0	0	0	0	0		0	6.89655	6.89655	41.3793	0	0	0	0	0	0	44.8276	0	0	0	0	0	0		0	0	3.44828	27.5862	0	31.0345	3.44828	34.4828	0	0	0	0	0	0
stage-combinations 28	0	0	0	3.44828	17.2414	13.7931	31.0345	13.7931	20.6897	0	0	0	0	0	0	0		0	17.2414	13.7931	31.0345	3.44828	0	0	0	0	0	34.4828	0	0	0	0	0	0		0	0	0	10.3448	58.6207	17.2414	13.7931	0	0	0	0	0	0	0
stage-combinations 29	0	0	0	3.44828	17.2414	13.7931	31.0345	24.1379	10.3448	0	0	0	0	0	0	0		0	17.2414	10.3448	31.0345	6.89655	0	0	0	0	0	34.4828	0	0	0	0	0	0		0	0	0	0	58.6207	27.5862	0	13.7931	0	0	0	0	0	0
stage-combinations 30	0	0	0	6.89655	17.2414	27.5862	13.7931	13.7931	17.2414	3.44828	0	0	0	0	0	0		0	6.89655	0	48.2759	0	0	0	0	0	0	44.8276	0	0	0	0	0	0		0	0	3.44828	13.7931	20.6897	31.0345	31.0345	0	0	0	0	0	0	0
stage-combinations 31	0	0	0	3.44828	13.7931	24.1379	13.7931	24.1379	17.2414	3.44828	0	0	0	0	0	0		0	13.7931	10.3448	24.1379	17.2414	10.3448	0	0	0	0	24.1379	0	0	0	0	0	0		0	0	3.44828	0	0	72.4138	24.1379	0	0	0	0	0	0	0
stage-combinations 32	0	0	0	6.89655	6.89655	17.2414	24.1379	24.1379	13.7931	6.89655	0	0	0	0	0	0		0	10.3448	6.89655	37.931	3.44828	0	0	0	0	0	41.3793	0	0	0	0	0	0		0	0	0	0	20.6897	62.069	17.2414	0	0	0	0	0	0	0
stage-combinations 33	0	0	0	0	6.66667	16.6667	20	26.6667	26.6667	3.33333	0	0	0	0	0	0		0	13.3333	10	33.3333	3.33333	0	0	0	0	0	40	0	0	0	0	0	0		0	0	0	3.33333	43.3333	26.6667	16.6667	10	0	0	0	0	0	0
stage-combinations 34	0	0	0	3.44828	20.6897	24.1379	13.7931	20.6897	13.7931	3.44828	0	0	0	0	0	0		0	0	6.89655	41.3793	0	0	0	0	0	0	51.7241	0	0	0	0	0	0		0	0	0	20.6897	17.2414	27.5862	27.5862	6.89655	0	0	0	0	0	0
stage-combinations 35	0	0	0	3.44828	13.7931	20.6897	17.2414	27.5862	17.2414	0	0	0	0	0	0	0		0	6.89655	3.44828	48.2759	0	0	0	0	0	0	41.3793	0	0	0	0	0	0		0	0	0	6.89655	24.1379	37.931	31.0345	0	0	0	0	0	0	0
stage-combinations 36	0	0	0	3.44828	10.3448	24.1379	31.0345	10.3448	20.6897	0	0	0	0	0	0	0		0	3.44828	0	55.1724	0	0	0	0	0	0	41.3793	0	0	0	0	0	0		0	0	0	17.2414	27.5862	27.5862	24.1379	3.44828	0	0	0	0	0	0
stage-combinations 37	0	0	0	3.33333	13.3333	23.3333	23.3333	20	16.6667	0	0	0	0	0	0	0		0	10	13.3333	36.6667	0	0	0	0	0	0	40	0	0	0	0	0	0		0	0	0	6.66667	40	36.6667	6.66667	10	0	0	0	0	0	0
stage-combinations 38	0	0	0	13.7931	17.2414	13.7931	6.89655	20.6897	17.2414	6.89655	3.44828	0	0	0	0	0		0	3.44828	0	48.2759	0	0	0	0	0	0	48.2759	0	0	0	0	0	0		0	0	0	10.3448	24.1379	37.931	3.44828	24.1379	0	0	0	0	0	0
stage-combinations 39	3.44828	0	0	3.44828	6.89655	20.6897	17.2414	20.6897	17.2414	10.3448	0	0	0	0	0	0		0	6.89655	13.7931	51.7241	3.44828	0	0	0	0	0	24.1379	0	0	0	0	0	0		0	0	6.89655	24.1379	6.89655	41.3793	20.6897	0	0	0	0	0	0	0
stage-combinations 40	0	0	0	6.89655	13.7931	24.1379	20.6897	20.6897	13.7931	0	0	0	0	0	0	0		0	17.2414	20.6897	20.6897	6.89655	0	0	0	0	0	34.4828	0	0	0	0	0	0		0	0	0	27.5862	0	55.1724	10.3448	6.89655	0	0	0	0	0	0
stage-combinations 41	0	0	0	10.3448	17.2414	27.5862	13.7931	13.7931	17.2414	0	0	0	0	0	0	0		0	10.3448	17.2414	44.8276	3.44828	0	0	0	0	0	24.1379	0	0	0	0	0	0		0	3.44828	0	31.0345	20.6897	31.0345	13.7931	0	0	0	0	0	0	0
stage-combinations 42	0	0	0	3.44828	10.3448	27.5862	24.1379	17.2414	17.2414	0	0	0	0	0	0	0		0	10.3448	13.7931	34.4828	3.44828	0	0	0	0	0	37.931	0	0	0	0	0	0		0	0	0	0	13.7931	51.7241	24.1379	10.3448	0	0	0	0	0	0
stage-combinations 43	0	0	0	0	20.6897	24.1379	20.6897	17.2414	13.7931	3.44828	0	0	0	0	0	0		0	13.7931	10.3448	27.5862	0	0	0	0	0	0	48.2759	0	0	0	0	0	0		0	0	0	0	48.2759	24.1379	27.5862	0	0	0	0	0	0	0
stage-combinations 44	0	0	0	6.89655	6.89655	27.5862	20.6897	17.2414	13.7931	6.89655	0	0	0	0	0	0		0	10.3448	10.3448	44.8276	10.3448	0	0	0	0	0	24.1379	0	0	0	0	0	0		0	0	0	17.2414	0	48.2759	34.4828	0	0	0	0	0	0	0
stage-combinations 45	0	0	0	3.44828	13.7931	10.3448	17.2414	31.0345	17.2414	6.89655	0	0	0	0	0	0		0	6.89655	3.44828	41.3793	0	0	0	0	0	0	48.2759	0	0	0	0	0	0		0	0	0	6.89655	34.4828	27.5862	17.2414	13.7931	0	0	0	0	0	0
stage-combinations 46	0	0	0	6.89655	10.3448	20.6897	27.5862	17.2414	6.89655	6.89655	3.44828	0	0	0	0	0		0	3.44828	6.89655	48.2759	3.44828	0	0	0	0	0	37.931	0	0	0	0	0	0		0	0	0	20.6897	0	41.3793	10.3448	27.5862	0	0	0	0	0	0
stage-combinations 47	0	0	0	3.44828	13.7931	10.3448	27.5862	24.1379	17.2414	3.44828	0	0	0	0	0	0		0	6.89655	3.44828	31.0345	3.44828	0	0	0	0	0	55.1724	0	0	0	0	0	0		0	0	0	0	20.6897	41.3793	10.3448	27.5862	0	0	0	0	0	0
stage-combinations 48	0	0	0	3.44828	6.89655	24.1379	17.2414	20.6897	20.6897	6.89655	0	0	0	0	0	0		0	13.7931	13.7931	24.1379	10.3448	0	0	0	0	0	37.931	0	0	0	0	0	0		0	0	0	0	0	68.9655	13.7931	17.2414	0	0	0	0	0	0
stage-combinations 49	0	0	0	0	20.6897	17.2414	17.2414	24.1379	20.6897	0	0	0	0	0	0	0		0	17.2414	17.2414	34.4828	0	0	0	0	0	0	31.0345	0	0	0	0	0	0		0	0	0	13.7931	58.6207	27.5862	0	0	0	0	0	0	0	0
stage-combinations 50	0	0	0	3.44828	13.7931	17.2414	27.5862	20.6897	17.2414	0	0	0	0	0	0	0		0	10.3448	3.44828	41.3793	6.89655	0	0	0	0	0	37.931	0	0	0	0	0	0		0	0	3.44828	0	31.0345	51.7241	3.44828	10.3448	0	0	0	0	0	0
stage-combinations 51	0	0	0	10.3448	6.89655	13.7931	24.1379	24.1379	17.2414	3.44828	0	0	0	0	0	0		0	10.3448	6.89655	37.931	6.89655	0	0	0	0	0	37.931	0	0	0	0	0	0		0	0	0	0	37.931	51.7241	10.3448	0	0	0	0	0	0	0
stage-combinations 52	0	0	0	3.44828	10.3448	31.0345	10.3448	17.2414	13.7931	10.3448	3.44828	0	0	0	0	0		0	10.3448	6.89655	31.0345	10.3448	0	0	0	0	0	41.3793	0	0	0	0	0	0		3.44828	10.3448	0	0	0	44.8276	6.89655	34.4828	0	0	0	0	0	0
stage-combinations 53	0	0	0	3.33333	16.6667	16.6667	16.6667	13.3333	16.6667	13.3333	3.33333	0	0	0	0	0		0	16.6667	3.33333	33.3333	6.66667	0	0	0	0	0	40	0	0	0	0	0	0		0	0	0	10	0	50	10	30	0	0	0	0	0	0
stage-combinations 54	0	0	0	3.44828	20.6897	13.7931	20.6897	24.1379	17.2414	0	0	0	0	0	0	0		0	13.7931	20.6897	24.1379	10.3448	0	0	0	0	0	31.0345	0	0	0	0	0	0		0	3.44828	0	0	48.2759	37.931	10.3448	0	0	0	0	0	0	0
stage-combinations 55	0	0	0	6.66667	16.6667	10	20	23.3333	13.3333	6.66667	3.33333	0	0	0	0	0		0	6.66667	3.33333	46.6667	3.33333	0	0	0	0	0	40	0	0	0	0	0	0		0	0	0	0	36.6667	33.3333	30	0	0	0	0	0	0	0
stage-combinations 56	0	0	0	0	20.6897	17.2414	20.6897	13.7931	20.6897	3.44828	3.44828	0	0	0	0	0		0	13.7931	6.89655	31.0345	13.7931	6.89655	0	0	0	0	27.5862	0	0	0	0	0	0		0	0	0	6.89655	0	65.5172	0	27.5862	0	0	0	0	0	0
stage-combinations 57	0	0	0	10	16.6667	3.33333	30	26.6667	13.3333	0	0	0	0	0	0	0		0	6.66667	6.66667	40	6.66667	0	0	0	0	0	40	0	0	0	0	0	0		0	0	0	13.3333	26.6667	43.3333	10	6.66667	0	0	0	0	0	0
stage-combinations 58	0	0	0	6.89655	10.3448	13.7931	24.1379	24.1379	17.2414	3.44828	0	0	0	0	0	0		0	3.44828	13.7931	27.5862	10.3448	3.44828	0	0	0	0	41.3793	0	0	0	0	0	0		0	0	0	0	20.6897	62.069	10.3448	6.89655	0	0	0	0	0	0
stage-combinations 59	0	0	0	6.89655	6.89655	17.2414	17.2414	24.1379	17.2414	10.3448	0	0	0	0	0	0		0	10.3448	13.7931	31.0345	3.44828	0	0	0	0	0	41.3793	0	0	0	0	0	0		0	0	0	0	24.1379	62.069	0	13.7931	0	0	0	0	0	0
stage-combinations 60	0	0	0	13.7931	17.2414	17.2414	17.2414	20.6897	13.7931	0	0	0	0	0	0	0		0	6.89655	6.89655	44.8276	6.89655	0	0	0	0	0	34.4828	0	0	0	0	0	0		0	0	0	10.3448	34.4828	51.7241	3.44828	0	0	0	0	0	0	0
stage-combinations 61	0	0	0	6.89655	10.3448	13.7931	34.4828	20.6897	3.44828	10.3448	0	0	0	0	0	0		0	3.44828	6.89655	55.1724	3.44828	0	0	0	0	0	31.0345	0	0	0	0	0	0		0	0	0	13.7931	20.6897	37.931	3.44828	24.1379	0	0	0	0	0	0
stage-combinations 62	0	0	0	3.44828	6.89655	17.2414	24.1379	27.5862	17.2414	3.44828	0	0	0	0	0	0		0	10.3448	6.89655	31.0345	6.89655	0	0	0	0	0	44.8276	0	0	0	0	0	0		0	0	0	3.44828	0	55.1724	10.3448	31.0345	0	0	0	0	0	0
stage-combinations 63	0	0	0	13.7931	13.7931	10.3448	37.931	13.7931	10.3448	0	0	0	0	0	0	0		0	13.7931	13.7931	31.0345	6.89655	0	0	0	0	0	34.4828	0	0	0	0	0	0		0	0	0	20.6897	24.1379	48.2759	6.89655	0	0	0	0	0	0	0
stage-combinations 64	0	0	0	6.89655	10.3448	24.1379	20.6897	24.1379	13.7931	0	0	0	0	0	0	0		0	10.3448	13.7931	34.4828	6.89655	0	0	0	0	0	34.4828	0	0	0	0	0	0		0	0	0	3.44828	17.2414	65.5172	13.7931	0	0	0	0	0	0	0
stage-combinations 65	0	0	0	6.89655	13.7931	20.6897	13.7931	17.2414	17.2414	3.44828	6.89655	0	0	0	0	0		0	13.7931	13.7931	34.4828	0	6.89655	0	0	0	0	31.0345	0	0	0	0	0	0		0	3.44828	0	13.7931	0	75.8621	6.89655	0	0	0	0	0	0	0
stage-combinations 66	0	0	0	6.66667	13.3333	20	20	16.6667	16.6667	3.33333	3.33333	0	0	0	0	0		0	6.66667	0	43.3333	0	0	0	0	0	0	50	0	0	0	0	0	0		0	0	0	16.6667	0	33.3333	13.3333	36.6667	0	0	0	0	0	0
stage-combinations 67	0	0	0	3.44828	10.3448	20.6897	20.6897	24.1379	17.2414	3.44828	0	0	0	0	0	0		0	10.3448	0	37.931	6.89655	0	0	0	0	0	44.8276	0	0	0	0	0	0		0	0	0	0	24.1379	34.4828	17.2414	24.1379	0	0	0	0	0	0
stage-combinations 68	0	0	0	10.3448	6.89655	20.6897	20.6897	17.2414	20.6897	3.44828	0	0	0	0	0	0		0	17.2414	10.3448	44.8276	0	0	0	0	0	0	27.5862	0	0	0	0	0	0		0	0	0	6.89655	44.8276	48.2759	0	0	0	0	0	0	0	0
stage-combinations 69	0	0	0	3.33333	13.3333	26.6667	20	16.6667	20	0	0	0	0	0	0	0		0	13.3333	20	33.3333	3.33333	0	0	0	0	0	30	0	0	0	0	0	0		0	0	0	3.33333	50	46.6667	0	0	0	0	0	0	0	0
stage-combinations 70	0	0	0	6.89655	13.7931	17.2414	20.6897	20.6897	13.7931	3.44828	3.44828	0	0	0	0	0		0	10.3448	13.7931	31.0345	10.3448	0	0	0	0	0	34.4828	0	0	0	0	0	0		0	0	0	27.5862	0	41.3793	31.0345	0	0	0	0	0	0	0
stage-combinations 71	0	0	0	0	13.7931	17.2414	27.5862	13.7931	24.1379	3.44828	0	0	0	0	0	0		0	6.89655	6.89655	31.0345	3.44828	0	0	0	0	0	51.7241	0	0	0	0	0	0		0	0	0	0	41.3793	17.2414	20.6897	20.6897	0	0	0	0	0	0
stage-combinations 72	0	0	0	6.89655	10.3448	13.7931	17.2414	20.6897	24.1379	6.89655	0	0	0	0	0	0		0	10.3448	17.2414	34.4828	10.3448	0	0	0	0	0	27.5862	0	0	0	0	0	0		0	0	0	0	41.3793	58.6207	0	0	0	0	0	0	0	0
stage-combinations 73	0	0	0	10.3448	10.3448	17.2414	20.6897	20.6897	13.7931	3.44828	3.44828	0	0	0	0	0		0	6.89655	3.44828	51.7241	3.44828	0	0	0	0	0	34.4828	0	0	0	0	0	0		0	0	0	20.6897	0	34.4828	10.3448	34.4828	0	0	0	0	0	0
stage-combinations 74	0	0	0	3.44828	10.3448	20.6897	20.6897	20.6897	13.7931	10.3448	0	0	0	0	0	0		0	10.3448	10.3448	27.5862	6.89655	0	0	0	0	0	44.8276	0	0	0	0	0	0		0	0	0	0	13.7931	62.069	0	24.1379	0	0	0	0	0	0
stage-combinations 75	0	0	0	3.44828	6.89655	13.7931	24.1379	24.1379	20.6897	3.44828	3.44828	0	0	0	0	0		0	10.3448	10.3448	31.0345	10.3448	0	0	0	0	0	37.931	0	0	0	0	0	0		0	0	0	0	6.89655	62.069	20.6897	10.3448	0	0	0	0	0	0
stage-combinations 76	0	0	0	6.89655	10.3448	20.6897	20.6897	20.6897	17.2414	3.44828	0	0	0	0	0	0		0	13.7931	6.89655	41.3793	3.44828	0	0	0	0	0	34.4828	0	0	0	0	0	0		0	6.89655	6.89655	0	27.5862	48.2759	10.3448	0	0	0	0	0	0	0
stage-combinations 77	0	0	0	6.89655	17.2414	17.2414	20.6897	20.6897	13.7931	3.44828	0	0	0	0	0	0		0	0	3.44828	51.7241	0	0	0	0	0	0	44.8276	0	0	0	0	0	0		0	0	0	17.2414	24.1379	31.0345	6.89655	20.6897	0	0	0	0	0	0
stage-combinations 78	0	0	0	0	13.7931	17.2414	17.2414	27.5862	24.1379	0	0	0	0	0	0	0		0	3.44828	6.89655	44.8276	0	0	0	0	0	0	44.8276	0	0	0	0	0	0		0	0	0	20.6897	31.0345	27.5862	10.3448	10.3448	0	0	0	0	0	0
stage-combinations 79	0	0	0	6.89655	13.7931	13.7931	17.2414	20.6897	24.1379	3.44828	0	0	0	0	0	0		0	13.7931	17.2414	48.2759	0	0	0	0	0	0	20.6897	0	0	0	0	0	0		0	0	0	20.6897	58.6207	13.7931	0	6.89655	0	0	0	0	0	0
stage-combinations 80	0	0	0	3.44828	10.3448	20.6897	20.6897	17.2414	20.6897	6.89655	0	0	0	0	0	0		0	17.2414	13.7931	20.6897	13.7931	0	0	0	0	0	34.4828	0	0	0	0	0	0		0	0	0	3.44828	0	72.4138	24.1379	0	0	0	0	0	0	0
stage-combinations 81	0	0	0	3.44828	17.2414	20.6897	17.2414	20.6897	17.2414	3.44828	0	0	0	0	0	0		0	6.89655	10.3448	31.0345	0	0	0	0	0	0	51.7241	0	0	0	0	0	0		0	0	0	6.89655	37.931	34.4828	0	20.6897	0	0	0	0	0	0
stage-combinations 82	0	0	0	3.44828	13.7931	17.2414	17.2414	20.6897	24.1379	3.44828	0	0	0	0	0	0		0	10.3448	13.7931	41.3793	3.44828	0	0	0	0	0	31.0345	0	0	0	0	0	0		0	0	0	3.44828	24.1379	58.6207	0	13.7931	0	0	0	0	0	0
stage-combinations 83	0	0	0	6.89655	13.7931	20.6897	24.1379	10.3448	24.1379	0	0	0	0	0	0	0		0	6.89655	13.7931	44.8276	10.3448	0	0	0	0	0	24.1379	0	0	0	0	0	0		0	0	0	17.2414	24.1379	55.1724	0	3.44828	0	0	0	0	0	0
stage-combinations 84	0	0	0	3.44828	13.7931	24.1379	20.6897	20.6897	17.2414	0	0	0	0	0	0	0		0	13.7931	10.3448	31.0345	0	0	0	0	0	0	44.8276	0	0	0	0	0	0		0	0	0	0	55.1724	31.0345	13.7931	0	0	0	0	0	0	0
stage-combinations 85	0	0	0	6.89655	20.6897	24.1379	17.2414	13.7931	13.7931	3.44828	0	0	0	0	0	0		0	6.89655	17.2414	17.2414	6.89655	0	0	0	0	0	51.7241	0	0	0	0	0	0		0	0	0	3.44828	0	65.5172	17.2414	13.7931	0	0	0	0	0	0
stage-combinations 86	0	0	0	6.89655	3.44828	13.7931	24.1379	27.5862	24.1379	0	0	0	0	0	0	0		0	10.3448	13.7931	41.3793	10.3448	0	0	0	0	0	24.1379	0	0	0	0	0	0		0	10.3448	0	17.2414	0	55.1724	6.89655	10.3448	0	0	0	0	0	0
stage-combinations 87	0	0	0	3.44828	17.2414	20.6897	13.7931	17.2414	20.6897	3.44828	3.44828	0	0	0	0	0		0	0	0	48.2759	0	0	0	0	0	0	51.7241	0	0	0	0	0	0		0	0	0	10.3448	24.1379	27.5862	3.44828	34.4828	0	0	0	0	0	0
stage-combinations 88	0	0	0	3.33333	10	23.3333	26.6667	20	16.6667	0	0	0	0	0	0	0		0	13.3333	20	26.6667	0	0	0	0	0	0	40	0	0	0	0	0	0		0	0	0	0	53.3333	33.3333	0	13.3333	0	0	0	0	0	0
stage-combinations 89	0	0	0	10	10	20	23.3333	23.3333	13.3333	0	0	0	0	0	0	0		0	6.66667	10	30	13.3333	0	0	0	0	0	40	0	0	0	0	0	0		0	0	3.33333	0	30	63.3333	3.33333	0	0	0	0	0	0	0
stage-combinations 90	0	0	0	6.66667	13.3333	13.3333	26.6667	20	13.3333	3.33333	3.33333	0	0	0	0	0		0	3.33333	6.66667	46.6667	3.33333	0	0	0	0	0	40	0	0	0	0	0	0		0	0	0	16.6667	0	43.3333	30	10	0	0	0	0	0	0
stage-combinations 91	0	0	0	3.44828	3.44828	24.1379	13.7931	27.5862	20.6897	6.89655	0	0	0	0	0	0		0	6.89655	13.7931	31.0345	6.89655	0	0	0	0	0	41.3793	0	0	0	0	0	0		0	0	0	0	48.2759	24.1379	20.6897	6.89655	0	0	0	0	0	0
stage-combinations 92	0	0	0	3.44828	10.3448	13.7931	17.2414	17.2414	27.5862	6.89655	3.44828	0	0	0	0	0		0	6.89655	10.3448	20.6897	13.7931	10.3448	0	0	0	0	37.931	0	0	0	0	0	0		0	0	0	0	0	68.9655	6.89655	24.1379	0	0	0	0	0	0
stage-combinations 93	0	0	0	6.89655	13.7931	17.2414	17.2414	17.2414	17.2414	6.89655	3.44828	0	0	0	0	0		0	10.3448	6.89655	27.5862	13.7931	0	0	0	0	0	41.3793	0	0	0	0	0	0		0	0	0	10.3448	0	51.7241	37.931	0	0	0	0	0	0	0
stage-combinations 94	0	0	0	6.66667	13.3333	10	30	20	13.3333	3.33333	3.33333	0	0	0	0	0		0	3.33333	3.33333	40	0	0	0	0	0	0	53.3333	0	0	0	0	0	0		0	0	0	6.66667	20	36.6667	6.66667	30	0	0	0	0	0	0
stage-combinations 95	0	0	0	6.89655	10.3448	10.3448	24.1379	24.1379	17.2414	6.89655	0	0	0	0	0	0		0	13.7931	20.6897	37.931	3.44828	0	0	0	0	0	24.1379	0	0	0	0	0	0		0	0	0	10.3448	41.3793	48.2759	0	0	0	0	0	0	0	0
stage-combinations 96	0	0	0	0	17.2414	13.7931	17.2414	27.5862	10.3448	10.3448	3.44828	0	0	0	0	0		0	10.3448	10.3448	34.4828	6.89655	0	0	0	0	0	37.931	0	0	0	0	0	0		0	0	0	0	0	55.1724	24.1379	20.6897	0	0	0	0	0	0
stage-combinations 97	0	0	0	0	10.3448	17.2414	24.1379	24.1379	20.6897	3.44828	0	0	0	0	0	0		0	3.44828	3.44828	41.3793	3.44828	0	0	0	0	0	48.2759	0	0	0	0	0	0		0	0	3.44828	0	27.5862	37.931	20.6897	10.3448	0	0	0	0	0	0
stage-combinations 98	0	0	0	3.44828	13.7931	17.2414	20.6897	20.6897	13.7931	10.3448	0	0	0	0	0	0		0	3.44828	3.44828	51.7241	0	0	0	0	0	0	41.3793	0	0	0	0	0	0		0	0	0	10.3448	0	34.4828	27.5862	27.5862	0	0	0	0	0	0
stage-combinations 99	0	0	0	6.89655	13.7931	20.6897	24.1379	10.3448	10.3448	6.89655	6.89655	0	0	0	0	0		0	10.3448	0	37.931	3.44828	0	0	0	0	0	48.2759	0	0	0	0	0	0		0	0	0	6.89655	0	44.8276	24.1379	24.1379	0	0	0	0	0	0
stage-combinations 100	0	0	0	3.44828	10.3448	24.1379	17.2414	20.6897	13.7931	10.3448	0	0	0	0	0	0		0	13.7931	3.44828	34.4828	10.3448	3.44828	0	0	0	0	34.4828	0	0	0	0	0	0		0	0	3.44828	0	20.6897	62.069	3.44828	10.3448	0	0	0	0	0	0
[truncated: 2 more columns]

## Sheet: LvSpApjAnj　comparison
S.D. of Ptop	2.73852	2.96656	1.96653	1.18691	1.49558	2.58624	1.76981	0.858792	1.63368	1.99298	1.32761	0.0361411	0.0232195	0.0165031	0	0		4.06709	4.32146	1.07803	3.35418	1.38666	1.43135	1.88127	2.20013	1.40499	1.66796	1.27361	0.341622	0.0766487	0	0	0	0.149869		4.09249	10.9565	8.09027	3.6998	10.2553	8.83367	7.49252	5.34958	0.0165031	1.80865	3.57089	7.34142	1.81068	0.505101
Mean Ptop	11.1658	8.46561	4.41028	8.75918	10.6666	14.3637	14.0319	11.8807	11.0497	3.53618	1.65696	0.00829311	0.00331724	0.00165862	0	0		10.6102	18.5716	7.90499	23.7996	9.3679	9.81739	3.72361	7.0989	1.72497	2.45642	4.64248	0.204011	0.013269	0	0	0	0.0646863		4.05699	9.41434	7.22496	3.91601	14.5428	26.5778	12.7996	7.05744	0.00165862	1.57735	4.29251	6.61293	1.24231	0.349969
Stage	Lv_2cell	Lv_60cell	Lv_EB	Lv_HB	Lv_TVP	Lv_MB	Lv_EG	Lv_MG	Lv_LG	Lv_EP	Lv_LP	Lv_7wpf	Lv_8wpf	Lv_8wpf_1dpMetaMorph	Lv_9wpf_1wpMetaMorph	Lv_Adult		Sp_0hpf	Sp_10hpf	Sp_18hpf	Sp_24hpf	Sp_30hpf	Sp_40hpf	Sp_48hpf	Sp_56hpf	Sp_64hpf	Sp_72hpf	Sp_four.arm.larva	Sp_vestibular.invagi	Sp_pentagonal.disc	Sp_tube.foot.protrusion	Sp_post.metamorphosis	Sp_young.juvenile	Sp_adult		Apj_F	Apj_FourCell	Apj_Morula	Apj_Blastula	Apj_Gastrula	Apj_L_Gastrula	Apj_E_Auri	Apj_M_Auri	Apj_L_Auri	Apj_Metamorph1	Apj_Metamorph2	Apj_Metamorph3	Apj_Metamorph4	Apj_Dolio
stage-combinations 1	14.2857	14.4499	8.21018	7.71757	8.04598	11.33	11.0016	10.8374	11.33	2.62726	0.164204	0	0	0	0	0		14.6141	20.3612	9.35961	22.3317	9.68801	9.35961	1.64204	4.4335	0.656814	1.47783	5.41872	0	0	0	0	0	0.656814		6.73235	30.0493	1.14943	1.47783	1.31363	43.6782	2.13465	0	0	0.328407	0	12.9721	0.164204	0
stage-combinations 2	12.8079	11.1658	8.04598	7.06076	11.8227	11.0016	15.4351	11.33	8.21018	2.79146	0.328407	0	0	0	0	0		14.6141	23.4811	7.38916	25.4516	9.0312	9.0312	1.64204	4.7619	0.164204	0.821018	3.44828	0	0	0	0	0	0.164204		9.1954	0	19.8686	1.14943	0.656814	43.0213	12.6437	10.1806	0	0.328407	2.62726	0.328407	0	0
stage-combinations 3	10.6732	10.0164	5.25452	9.35961	11.4943	11.9869	12.8079	11.0016	9.35961	4.92611	2.79146	0.164204	0.164204	0	0	0		8.21018	16.2562	8.21018	22.4959	8.70279	9.68801	4.92611	7.22496	2.79146	4.26929	5.25452	0.985222	0.656814	0	0	0	0.328407		4.10509	5.41872	0.328407	0.328407	5.09031	43.1856	10.1806	18.3908	0	0.656814	9.85222	0.656814	0	1.80624
stage-combinations 4	7.55337	3.77668	2.13465	9.0312	10.6732	15.9278	14.9425	13.3005	13.3005	6.07553	3.11987	0.164204	0	0	0	0		4.7619	12.9721	8.70279	20.6897	10.509	11.9869	6.07553	9.0312	3.11987	4.4335	6.07553	0.985222	0.328407	0	0	0	0.328407		1.47783	2.62726	0.328407	8.04598	4.26929	33.4975	12.9721	13.3005	0	4.7619	8.04598	7.55337	0	0.985222
stage-combinations 5	6.73235	5.91133	2.13465	10.3448	12.4795	12.9721	13.3005	13.3005	12.9721	6.73235	3.11987	0	0	0	0	0		4.7619	11.9869	8.70279	18.8834	10.8374	11.9869	6.73235	10.3448	3.77668	5.25452	6.73235	0	0	0	0	0	0		0	0	4.10509	11.4943	5.74713	23.9737	10.8374	3.28407	0	0.821018	10.1806	19.0476	8.867	1.64204
stage-combinations 6	8.37438	5.09031	4.7619	9.1954	9.85222	13.6289	13.6289	12.6437	13.9573	5.91133	2.95567	0	0	0	0	0		6.73235	15.1067	7.06076	22.9885	10.6732	11.1658	4.7619	9.1954	3.11987	3.94089	4.7619	0.492611	0	0	0	0	0		1.14943	15.4351	0.656814	4.4335	18.3908	24.4663	13.6289	9.85222	0	2.79146	4.26929	3.28407	0.985222	0
stage-combinations 7	14.1215	13.3005	3.77668	6.89655	10.6732	11.33	15.1067	11.0016	12.1511	1.47783	0.164204	0	0	0	0	0		16.092	25.6158	8.04598	25.4516	8.53859	8.21018	1.31363	4.5977	0	0.164204	1.97044	0	0	0	0	0	0		0	7.88177	1.14943	0	33.4975	17.5698	14.7783	11.4943	0	0	0	13.6289	0	0
stage-combinations 8	6.56814	5.25452	3.61248	10.8374	10.6732	12.9721	15.5993	12.9721	13.1363	5.58292	2.62726	0	0.164204	0	0	0		5.25452	13.3005	8.37438	22.4959	10.6732	11.0016	5.91133	9.52381	2.13465	4.26929	5.91133	0.985222	0.164204	0	0	0	0		1.80624	0	1.64204	9.85222	3.61248	37.7668	13.6289	8.53859	0	0.164204	10.0164	6.40394	5.41872	1.14943
stage-combinations 9	8.53859	4.4335	4.26929	9.52381	10.6732	17.734	13.3005	13.1363	11.1658	4.5977	2.62726	0	0	0	0	0		6.89655	14.7783	7.88177	22.6601	9.68801	10.8374	5.58292	8.53859	2.95567	4.10509	5.91133	0.164204	0	0	0	0	0		0	20.5255	1.31363	9.1954	2.95567	20.197	19.376	13.4647	0	0.164204	9.52381	0.164204	1.97044	1.14943
stage-combinations 10	7.55337	6.56814	3.61248	9.52381	11.8227	17.8982	12.3153	12.1511	12.8079	4.5977	1.14943	0	0	0	0	0		7.06076	14.4499	8.70279	22.4959	12.3153	12.4795	3.77668	9.85222	1.80624	2.79146	4.26929	0	0	0	0	0	0		4.10509	16.913	12.4795	5.41872	13.4647	14.9425	5.74713	10.8374	0	3.94089	5.25452	4.7619	1.14943	0
stage-combinations 11	15.4351	8.37438	3.77668	7.55337	9.1954	13.3005	17.0772	12.4795	10.8374	1.47783	0.492611	0	0	0	0	0		11.6585	21.0181	8.37438	26.7652	8.867	9.35961	2.46305	5.41872	0.492611	1.31363	4.10509	0	0	0	0	0	0.164204		10.8374	0	1.14943	1.97044	14.2857	48.1117	1.97044	2.95567	0	0.164204	2.13465	16.4204	0	0
stage-combinations 12	9.0312	7.38916	4.10509	9.1954	11.1658	17.0772	12.1511	11.9869	10.0164	4.92611	2.95567	0	0	0	0	0		7.06076	15.4351	8.37438	21.3465	9.68801	10.1806	5.58292	8.70279	3.28407	4.26929	5.91133	0.164204	0	0	0	0	0		2.29885	3.44828	0	7.38916	28.243	18.7192	13.7931	13.3005	0	0.164204	6.73235	5.41872	0	0
stage-combinations 13	16.2562	9.0312	4.4335	8.04598	11.6585	16.913	11.1658	10.0164	11.6585	0.492611	0.328407	0	0	0	0	0		17.4056	25.6158	7.38916	25.78	8.21018	6.89655	1.31363	3.77668	0	0.164204	3.28407	0	0	0	0	0	0.164204		8.37438	11.6585	27.0936	1.47783	13.9573	22.0033	1.97044	0	0	0.164204	0	12.4795	0.821018	0
stage-combinations 14	14.6141	13.3005	7.71757	7.06076	8.04598	11.4943	13.7931	11.0016	11.6585	0.821018	0.492611	0	0	0	0	0		16.913	26.2726	7.88177	26.7652	8.04598	6.07553	1.64204	3.44828	0	0	2.95567	0	0	0	0	0	0		6.89655	8.53859	5.58292	0	33.0049	21.0181	20.5255	2.95567	0	0.821018	0	0	0.656814	0
stage-combinations 15	8.867	5.91133	2.46305	9.52381	12.4795	17.0772	12.8079	12.8079	9.52381	5.25452	3.28407	0	0	0	0	0		8.04598	16.092	8.21018	19.8686	9.68801	10.1806	5.41872	9.0312	2.95567	3.94089	5.58292	0.985222	0	0	0	0	0		0	1.47783	13.6289	7.71757	21.0181	27.9146	7.38916	11.4943	0	3.28407	0.164204	5.25452	0	0.656814
stage-combinations 16	8.04598	3.44828	3.77668	11.1658	11.33	12.6437	14.4499	12.9721	11.33	6.73235	4.10509	0	0	0	0	0		2.79146	12.1511	9.35961	19.7044	10.6732	11.9869	6.56814	10.1806	4.4335	5.41872	6.56814	0.164204	0	0	0	0	0		0.821018	1.14943	1.14943	7.88177	22.6601	15.2709	15.5993	11.33	0	3.28407	6.56814	12.9721	0	0.985222
stage-combinations 17	15.9278	14.7783	6.56814	9.1954	10.8374	10.6732	10.509	10.3448	9.0312	1.97044	0.164204	0	0	0	0	0		16.913	20.8539	10.509	23.3169	10.509	9.0312	1.47783	3.28407	0	0.492611	3.44828	0	0	0	0	0	0.164204		9.1954	29.8851	21.0181	0	0.492611	34.4828	1.47783	1.80624	0	0	1.64204	0	0	0
stage-combinations 18	8.04598	6.89655	1.31363	9.1954	11.9869	16.4204	14.7783	12.8079	10.1806	5.58292	2.79146	0	0	0	0	0		7.22496	15.1067	8.37438	21.6749	10.1806	10.6732	5.09031	9.35961	3.11987	3.77668	5.09031	0.328407	0	0	0	0	0		0	0.985222	12.1511	8.04598	24.3021	18.0624	16.7488	7.55337	0	0	6.07553	0.164204	4.7619	0
stage-combinations 19	16.913	8.867	4.7619	7.88177	9.35961	12.4795	16.4204	11.9869	10.0164	1.31363	0	0	0	0	0	0		17.4056	26.7652	6.07553	26.9294	7.38916	7.55337	0.985222	4.10509	0	0.164204	2.46305	0	0	0	0	0	0.164204		0	7.71757	23.3169	1.64204	14.1215	19.5402	15.7635	2.79146	0	0.164204	2.29885	12.6437	0	0
stage-combinations 20	12.4795	6.73235	7.71757	8.21018	8.37438	18.7192	11.8227	11.4943	12.4795	1.31363	0.656814	0	0	0	0	0		13.3005	24.9589	6.89655	29.2282	7.22496	7.71757	2.13465	4.92611	0.164204	0.328407	3.11987	0	0	0	0	0	0		12.6437	0	2.46305	0	19.2118	29.7209	21.8391	5.41872	0	0	6.56814	0	2.13465	0
stage-combinations 21	10.8374	6.07553	6.23974	9.68801	10.6732	12.9721	12.8079	12.3153	11.33	4.26929	2.79146	0	0	0	0	0		10.1806	16.5846	7.71757	23.6453	9.52381	9.1954	4.10509	7.71757	2.29885	3.44828	4.5977	0.985222	0	0	0	0	0		1.31363	22.4959	0	0	3.11987	34.4828	17.8982	0.985222	0	3.61248	9.1954	0	4.92611	0.985222
stage-combinations 22	9.52381	8.04598	6.07553	9.1954	9.1954	11.9869	15.4351	11.9869	9.52381	5.58292	3.28407	0.164204	0	0	0	0		7.22496	14.6141	8.53859	20.6897	10.0164	10.6732	5.25452	9.0312	3.11987	4.10509	5.58292	1.14943	0	0	0	0	0		1.97044	2.95567	2.79146	7.38916	15.4351	32.1839	18.8834	1.14943	0	3.44828	7.06076	0	5.09031	0.492611
stage-combinations 23	12.9721	11.6585	2.95567	9.1954	11.33	17.0772	12.1511	11.9869	9.85222	0.492611	0.328407	0	0	0	0	0		15.5993	24.7947	6.40394	28.5714	6.40394	7.88177	1.97044	3.44828	0.821018	0.985222	3.11987	0	0	0	0	0	0		12.1511	10.8374	0.492611	3.77668	2.13465	30.3777	31.5271	5.09031	0	1.14943	0	1.64204	0	0.821018
stage-combinations 24	9.35961	6.07553	2.79146	8.70279	12.1511	19.5402	17.4056	12.1511	9.85222	1.31363	0.656814	0	0	0	0	0		12.1511	19.376	6.89655	27.7504	7.71757	9.35961	3.28407	5.91133	0.656814	1.80624	5.09031	0	0	0	0	0	0		11.0016	0	0.656814	0	16.5846	31.3629	32.6765	0.328407	0	0.985222	5.41872	0	0.985222	0
stage-combinations 25	13.6289	12.9721	3.61248	7.06076	9.52381	12.8079	16.4204	11.9869	10.3448	1.14943	0.492611	0	0	0	0	0		12.4795	19.376	7.71757	28.243	8.70279	10.0164	2.29885	6.23974	0	0.492611	4.10509	0	0	0	0	0	0.328407		5.74713	32.0197	0.656814	2.46305	13.1363	24.4663	2.62726	15.4351	0	0	0	1.64204	1.80624	0
stage-combinations 26	12.4795	11.33	7.71757	6.89655	8.21018	12.4795	12.8079	12.6437	13.4647	1.47783	0.492611	0	0	0	0	0		12.8079	22.3317	5.91133	31.1987	6.40394	8.53859	2.29885	5.74713	0	0.656814	4.10509	0	0	0	0	0	0		0	0	6.89655	2.62726	2.13465	25.1232	29.7209	4.26929	0	0	3.61248	25.6158	0	0
stage-combinations 27	14.2857	13.3005	8.53859	7.22496	10.0164	15.7635	13.1363	9.52381	7.38916	0.656814	0.164204	0	0	0	0	0		15.1067	21.5107	8.04598	27.2578	8.53859	9.68801	0.821018	4.5977	0	0.328407	3.77668	0	0	0	0	0	0.328407		11.9869	0	33.1691	0	2.46305	33.3333	4.26929	6.89655	0	0	5.74713	0	2.13465	0
stage-combinations 28	10.1806	5.09031	5.41872	9.35961	12.3153	12.8079	16.4204	12.1511	10.8374	4.26929	1.14943	0	0	0	0	0		8.867	16.7488	7.88177	23.6453	10.8374	11.33	3.61248	8.37438	1.97044	2.79146	3.94089	0	0	0	0	0	0		4.10509	21.1823	15.7635	0	13.3005	16.4204	5.58292	11.8227	0	2.13465	5.09031	4.4335	0	0.164204
stage-combinations 29	15.1067	9.35961	4.92611	8.53859	11.1658	17.2414	14.6141	10.3448	8.04598	0.656814	0	0	0	0	0	0		15.7635	20.5255	9.1954	25.9442	9.1954	9.1954	0.985222	4.4335	0	0.164204	4.4335	0	0	0	0	0	0.164204		5.74713	31.6913	23.1527	1.31363	0.985222	21.5107	1.31363	11.8227	0	0.656814	0.985222	0.821018	0	0
stage-combinations 30	9.1954	4.5977	2.29885	11.1658	11.0016	13.9573	14.6141	13.4647	12.3153	4.7619	2.62726	0	0	0	0	0		6.56814	15.2709	8.867	20.5255	11.1658	11.0016	5.41872	9.52381	2.62726	3.61248	5.41872	0	0	0	0	0	0		3.77668	0	18.7192	7.06076	14.6141	19.7044	12.6437	8.21018	0	4.92611	9.35961	0	0	0.821018
stage-combinations 31	11.6585	10.6732	2.62726	8.37438	11.9869	11.8227	16.7488	11.4943	13.1363	1.14943	0.328407	0	0	0	0	0		12.9721	20.6897	7.55337	28.0788	8.21018	10.3448	1.80624	6.07553	0	0.656814	3.61248	0	0	0	0	0	0		0	5.58292	0.164204	1.31363	32.6765	23.1527	15.2709	0	0	0.492611	0	19.7044	1.64204	0
stage-combinations 32	11.0016	5.41872	2.29885	8.21018	12.9721	13.3005	13.1363	13.1363	13.6289	4.5977	2.29885	0	0	0	0	0		8.04598	17.2414	7.06076	23.1527	10.6732	11.0016	3.44828	10.0164	2.79146	3.11987	3.44828	0	0	0	0	0	0		0.821018	17.5698	12.1511	0	22.0033	14.4499	14.4499	5.91133	0	3.61248	0	4.4335	3.77668	0.821018
stage-combinations 33	12.1511	11.0016	3.44828	9.0312	11.9869	12.4795	12.3153	11.6585	13.4647	2.29885	0.164204	0	0	0	0	0		13.1363	18.2266	6.89655	32.0197	8.37438	11.0016	1.14943	5.58292	0	0	3.28407	0	0	0	0	0	0.328407		11.8227	0	27.422	3.94089	1.31363	32.6765	5.91133	5.25452	0	1.14943	6.23974	2.79146	1.47783	0
stage-combinations 34	7.71757	6.40394	4.5977	8.37438	11.9869	16.5846	14.9425	11.8227	10.509	4.7619	2.29885	0	0	0	0	0		8.21018	14.7783	7.88177	23.6453	10.509	11.1658	4.4335	8.867	2.29885	3.11987	4.4335	0.656814	0	0	0	0	0		2.46305	20.5255	0.985222	0	13.3005	31.8555	6.23974	11.1658	0	3.94089	0.328407	4.5977	3.94089	0.656814
stage-combinations 35	14.6141	13.4647	4.7619	7.71757	11.4943	11.33	14.7783	10.8374	9.35961	1.31363	0.328407	0	0	0	0	0		14.7783	19.376	7.71757	26.7652	7.88177	8.867	2.13465	5.25452	0.492611	1.47783	4.5977	0	0	0	0	0	0.656814		5.41872	24.9589	5.25452	1.80624	1.47783	43.3498	2.29885	11.0016	0	0	2.62726	1.14943	0.656814	0
stage-combinations 36	13.6289	8.04598	8.70279	7.55337	8.70279	17.5698	11.33	11.1658	11.6585	1.47783	0.164204	0	0	0	0	0		16.4204	23.1527	8.21018	24.9589	8.70279	8.70279	1.47783	4.4335	0.164204	0.328407	3.44828	0	0	0	0	0	0		4.4335	28.243	0	0	28.8998	18.7192	2.13465	1.47783	0	0	1.14943	14.2857	0.656814	0
stage-combinations 37	7.22496	6.40394	1.31363	10.0164	13.1363	13.4647	16.2562	12.8079	10.6732	5.91133	2.79146	0	0	0	0	0		4.5977	13.9573	8.867	21.0181	10.8374	11.4943	5.91133	9.52381	3.28407	4.4335	5.91133	0.164204	0	0	0	0	0		0	0	13.1363	7.88177	22.0033	14.7783	6.40394	11.1658	0	2.79146	7.88177	12.9721	0	0.821018
stage-combinations 38	15.4351	8.37438	3.61248	8.70279	13.4647	13.1363	13.4647	12.9721	9.68801	0.821018	0.328407	0	0	0	0	0		14.9425	26.601	5.25452	31.0345	6.23974	7.22496	1.80624	4.26929	0	0	2.62726	0	0	0	0	0	0		13.4647	0	7.55337	0	18.8834	29.064	2.62726	21.8391	0	0.821018	3.94089	1.80624	0	0
stage-combinations 39	6.40394	3.11987	3.11987	10.509	12.8079	13.7931	15.4351	12.9721	14.1215	5.41872	2.29885	0	0	0	0	0		5.91133	13.1363	9.68801	19.2118	11.6585	12.4795	6.23974	10.509	1.97044	2.95567	6.23974	0	0	0	0	0	0		0.985222	20.8539	0	8.37438	14.7783	16.913	8.37438	8.53859	0	4.4335	8.21018	6.23974	2.29885	0
stage-combinations 40	9.1954	5.25452	5.09031	9.52381	11.4943	18.0624	12.8079	11.6585	12.9721	3.11987	0.821018	0	0	0	0	0		9.68801	16.5846	8.70279	24.1379	11.1658	11.1658	2.95567	8.70279	1.64204	1.97044	3.28407	0	0	0	0	0	0		4.5977	21.6749	17.2414	5.91133	2.46305	17.2414	6.73235	12.4795	0	4.5977	5.58292	0	0	0.656814
stage-combinations 41	10.3448	5.25452	5.09031	9.1954	12.1511	12.4795	15.7635	12.3153	12.8079	3.28407	1.31363	0	0	0	0	0		8.867	16.092	9.1954	22.0033	11.0016	10.509	4.10509	8.04598	2.62726	2.95567	4.5977	0	0	0	0	0	0		0	22.8243	17.4056	8.04598	2.95567	16.4204	12.3153	11.9869	0	0	5.91133	0	1.31363	0.821018
stage-combinations 42	13.9573	13.6289	3.94089	6.56814	11.33	11.6585	14.2857	11.0016	11.8227	1.64204	0.164204	0	0	0	0	0		15.1067	23.8095	7.55337	32.0197	8.04598	7.22496	0.821018	3.61248	0	0	1.80624	0	0	0	0	0	0		8.70279	0	1.31363	1.80624	37.11	23.9737	18.0624	3.44828	0	1.31363	2.62726	1.64204	0	0
stage-combinations 43	7.88177	6.56814	4.26929	9.1954	9.1954	16.4204	15.1067	11.6585	11.6585	5.09031	2.95567	0	0	0	0	0		6.73235	14.2857	8.37438	21.6749	10.509	10.8374	5.74713	9.0312	2.79146	3.77668	5.74713	0.492611	0	0	0	0	0		2.79146	0	0.164204	8.21018	28.5714	19.2118	14.6141	8.70279	0	5.91133	0.656814	6.23974	2.29885	0.985222
stage-combinations 44	12.3153	11.1658	3.61248	9.85222	9.52381	11.9869	12.4795	12.3153	9.85222	4.10509	2.79146	0	0	0	0	0		11.6585	18.555	6.73235	23.3169	9.52381	9.85222	3.61248	6.89655	2.95567	3.11987	3.77668	0	0	0	0	0	0		1.80624	17.5698	10.3448	3.77668	20.0328	25.9442	14.1215	0.328407	0	0.985222	4.5977	0	0.492611	0
stage-combinations 45	14.6141	7.55337	2.95567	7.71757	8.867	19.376	16.4204	11.0016	9.1954	1.97044	0.328407	0	0	0	0	0		14.2857	22.9885	6.73235	24.7947	7.88177	8.21018	2.95567	5.74713	1.14943	1.47783	3.77668	0	0	0	0	0	0		3.28407	0	1.47783	0	26.7652	35.468	10.0164	10.1806	0	0.328407	0	12.4795	0	0
stage-combinations 46	12.1511	6.73235	2.29885	6.89655	11.6585	18.555	16.2562	11.9869	12.3153	0.656814	0.492611	0	0	0	0	0		14.4499	26.9294	5.58292	26.7652	5.91133	6.89655	3.28407	5.09031	0.328407	0.821018	3.94089	0	0	0	0	0	0		9.68801	0	3.11987	0	15.9278	25.2874	2.79146	18.555	0	0.821018	2.62726	21.1823	0	0
stage-combinations 47	11.8227	6.56814	6.89655	6.73235	7.38916	18.8834	16.7488	10.509	12.1511	1.97044	0.328407	0	0	0	0	0		14.4499	22.0033	6.40394	27.0936	8.37438	8.867	2.29885	6.23974	0	0.821018	3.44828	0	0	0	0	0	0		11.6585	0	1.97044	0	15.5993	22.1675	16.4204	4.5977	0	0.821018	0	25.9442	0.492611	0.328407
stage-combinations 48	8.37438	6.73235	1.31363	9.1954	12.1511	15.2709	12.6437	12.4795	12.8079	6.23974	2.79146	0	0	0	0	0		6.23974	14.1215	8.21018	22.1675	10.1806	10.6732	5.58292	9.0312	3.77668	4.26929	5.74713	0	0	0	0	0	0		0	0	15.7635	6.23974	13.7931	19.0476	18.2266	0.985222	0	0	8.53859	14.1215	1.31363	0.821018
stage-combinations 49	10.3448	4.4335	2.79146	10.8374	10.509	13.1363	13.3005	13.3005	11.4943	6.73235	3.11987	0	0	0	0	0		6.23974	13.3005	8.37438	22.4959	9.52381	10.6732	6.23974	8.867	3.61248	4.4335	6.23974	0	0	0	0	0	0		1.47783	2.13465	18.8834	10.509	16.092	18.7192	15.1067	9.85222	0	0.492611	0.985222	0.492611	3.28407	0.985222
stage-combinations 50	14.4499	10.0164	5.25452	8.37438	8.867	12.8079	16.2562	12.4795	9.0312	2.29885	0.164204	0	0	0	0	0		15.7635	25.2874	8.867	22.1675	9.52381	8.21018	1.80624	3.94089	0.164204	0.492611	3.61248	0	0	0	0	0	0.164204		3.44828	24.6305	2.95567	0.656814	24.9589	33.8259	8.867	0	0	0	0.656814	0	0	0
stage-combinations 51	8.867	8.21018	4.26929	8.53859	8.867	17.5698	12.6437	12.4795	12.4795	3.94089	2.13465	0	0	0	0	0		8.37438	16.913	6.73235	23.3169	10.3448	11.0016	4.4335	8.53859	2.13465	3.44828	4.5977	0.164204	0	0	0	0	0		0	15.2709	8.70279	5.25452	18.0624	22.8243	9.1954	9.85222	0	2.46305	3.61248	2.95567	0.821018	0.328407
stage-combinations 52	9.85222	5.58292	5.91133	8.53859	11.4943	11.9869	15.5993	11.9869	12.3153	4.4335	2.29885	0	0	0	0	0		9.0312	15.9278	7.88177	23.3169	10.0164	10.509	4.5977	8.21018	2.13465	2.62726	4.92611	0.821018	0	0	0	0	0		5.41872	2.62726	15.4351	8.37438	14.4499	33.0049	7.55337	0.821018	0	3.61248	6.23974	0	1.31363	0
stage-combinations 53	10.3448	4.4335	4.5977	9.52381	11.6585	11.9869	14.4499	11.4943	10.3448	6.56814	4.5977	0	0	0	0	0		5.25452	12.9721	9.0312	17.5698	10.3448	11.1658	7.06076	10.0164	4.10509	5.09031	7.06076	0.328407	0	0	0	0	0		6.23974	0	0.656814	9.85222	17.2414	22.6601	15.5993	15.4351	0	0.656814	0.985222	8.70279	0	1.97044
stage-combinations 54	15.7635	9.68801	4.5977	8.867	9.1954	12.3153	15.5993	11.8227	9.52381	2.29885	0.328407	0	0	0	0	0		14.1215	22.1675	7.88177	25.2874	8.867	8.53859	2.13465	4.92611	0.492611	1.14943	4.26929	0	0	0	0	0	0.164204		0	0	10.509	4.26929	40.5583	28.5714	5.41872	6.07553	0	1.47783	0	2.13465	0.821018	0.164204
stage-combinations 55	13.9573	13.1363	4.5977	8.70279	11.33	11.8227	11.6585	10.509	11.1658	2.95567	0.164204	0	0	0	0	0		11.9869	16.2562	8.21018	23.4811	11.1658	12.4795	1.64204	8.37438	0	1.31363	4.4335	0	0	0	0	0	0.656814		0	39.0805	0.821018	4.4335	2.46305	31.1987	6.23974	6.23974	0	1.31363	6.73235	1.47783	0	0
stage-combinations 56	10.509	4.92611	2.13465	8.70279	9.35961	17.5698	15.1067	11.8227	12.4795	5.09031	2.29885	0	0	0	0	0		8.53859	18.0624	7.22496	21.6749	9.1954	10.1806	4.92611	8.04598	3.28407	3.94089	4.92611	0	0	0	0	0	0		3.61248	1.64204	13.9573	5.58292	23.3169	15.5993	16.092	5.74713	0	0	0.164204	12.3153	1.14943	0.656814
stage-combinations 57	11.8227	10.6732	5.74713	5.25452	11.1658	18.555	11.1658	11.0016	12.6437	1.64204	0.328407	0	0	0	0	0		14.9425	25.9442	5.58292	32.0197	5.91133	6.73235	1.80624	4.5977	0	0.328407	2.13465	0	0	0	0	0	0		10.1806	10.0164	3.94089	1.31363	0.985222	28.0788	19.5402	0	0	1.64204	0	22.3317	1.97044	0
stage-combinations 58	14.4499	13.4647	2.62726	7.38916	7.38916	11.8227	16.4204	11.1658	13.4647	1.47783	0.328407	0	0	0	0	0		14.7783	24.7947	5.74713	30.7061	6.73235	8.53859	1.31363	4.92611	0	0	2.46305	0	0	0	0	0	0		11.9869	0	3.28407	4.10509	2.62726	32.6765	26.2726	7.06076	0	2.62726	8.37438	0	0.985222	0
stage-combinations 59	12.3153	11.4943	3.28407	9.85222	9.35961	12.3153	15.7635	12.1511	10.0164	2.95567	0.492611	0	0	0	0	0		13.1363	22.1675	8.04598	22.0033	8.70279	9.0312	2.95567	5.74713	1.14943	1.47783	5.58292	0	0	0	0	0	0		8.37438	0	3.94089	0	14.6141	47.1264	2.95567	19.2118	0	0.492611	3.28407	0	0	0
stage-combinations 60	10.3448	8.70279	2.79146	9.1954	9.68801	18.2266	13.3005	12.4795	10.509	3.44828	1.31363	0	0	0	0	0		10.1806	16.4204	7.55337	24.7947	10.6732	11.4943	3.44828	7.71757	1.64204	2.46305	3.61248	0	0	0	0	0	0		0	19.5402	11.8227	5.58292	22.4959	13.9573	10.8374	5.09031	0	1.64204	3.94089	3.11987	0.985222	0.492611
stage-combinations 61	9.35961	8.37438	4.5977	8.867	11.0016	11.33	13.4647	11.4943	11.4943	6.23974	3.77668	0	0	0	0	0		7.06076	15.9278	8.53859	19.2118	9.1954	9.52381	6.56814	8.70279	3.28407	4.26929	6.73235	0.985222	0	0	0	0	0		1.97044	0	2.29885	8.70279	28.5714	19.8686	18.8834	9.1954	0	0.164204	8.37438	0.164204	0	0.985222
stage-combinations 62	8.04598	7.55337	2.46305	9.1954	10.509	13.1363	15.9278	11.9869	13.1363	5.58292	2.46305	0	0	0	0	0		7.55337	14.7783	8.70279	19.8686	10.8374	11.0016	5.25452	9.68801	2.79146	3.77668	5.25452	0.492611	0	0	0	0	0		1.14943	15.5993	0	5.41872	18.8834	23.8095	5.09031	10.1806	0	0	5.74713	10.8374	3.11987	0.164204
stage-combinations 63	11.33	10.509	6.07553	9.1954	9.35961	12.4795	12.8079	11.6585	10.3448	4.26929	1.97044	0	0	0	0	0		10.509	19.376	6.73235	22.4959	9.52381	9.85222	4.26929	6.89655	2.46305	3.44828	4.4335	0	0	0	0	0	0		2.79146	19.7044	12.1511	0	23.1527	13.7931	15.1067	10.0164	0	2.46305	0	0	0	0.164204
stage-combinations 64	10.8374	9.85222	2.79146	7.55337	8.21018	17.4056	14.7783	10.1806	8.37438	6.07553	3.94089	0	0	0	0	0		7.71757	15.2709	7.55337	21.6749	9.35961	9.85222	5.41872	8.53859	3.77668	4.10509	5.58292	1.14943	0	0	0	0	0		4.4335	5.25452	4.4335	10.0164	18.8834	23.3169	22.9885	2.29885	0	0.492611	0.821018	0.492611	3.77668	0
stage-combinations 65	13.4647	8.867	9.0312	8.53859	9.1954	15.9278	13.4647	10.509	9.52381	0.985222	0.492611	0	0	0	0	0		13.7931	20.8539	9.1954	22.8243	9.1954	9.35961	2.13465	4.4335	0.985222	1.31363	5.91133	0	0	0	0	0	0		5.41872	29.5567	1.80624	0	1.31363	38.9163	20.0328	0	0	0	1.64204	0.985222	0.328407	0
stage-combinations 66	11.4943	10.6732	8.04598	6.73235	11.33	16.4204	12.1511	11.8227	8.867	1.97044	0.492611	0	0	0	0	0		16.092	23.4811	7.06076	25.4516	7.55337	7.38916	2.46305	4.5977	0.328407	0.821018	4.7619	0	0	0	0	0	0		0	0	3.11987	4.5977	3.61248	27.7504	28.5714	0.492611	0	0	7.06076	24.7947	0	0
stage-combinations 67	9.52381	8.53859	2.79146	9.52381	11.4943	12.1511	14.9425	12.1511	12.4795	4.10509	2.29885	0	0	0	0	0		7.71757	14.4499	9.52381	21.8391	10.6732	10.509	5.09031	8.53859	2.13465	3.44828	5.91133	0.164204	0	0	0	0	0		1.80624	27.5862	0.164204	9.35961	3.94089	18.8834	19.5402	1.14943	0	5.58292	9.85222	0.164204	0	1.14943
stage-combinations 68	8.53859	7.22496	4.26929	8.04598	11.9869	12.8079	14.9425	12.8079	12.9721	4.5977	1.80624	0	0	0	0	0		8.37438	14.7783	7.88177	24.4663	10.509	11.33	3.77668	8.70279	2.62726	2.95567	3.94089	0.656814	0	0	0	0	0		3.28407	15.7635	1.64204	4.92611	12.4795	31.0345	5.25452	0.656814	0	3.44828	4.5977	13.1363	3.61248	0.164204
stage-combinations 69	14.7783	13.4647	8.70279	7.55337	11.8227	11.9869	11.8227	10.509	7.38916	1.80624	0.164204	0	0	0	0	0		16.5846	27.9146	7.22496	24.3021	8.04598	8.21018	1.47783	3.44828	0	0.492611	2.29885	0	0	0	0	0	0		3.94089	6.73235	18.555	1.31363	8.21018	34.9754	9.35961	7.22496	0	0	0.985222	8.70279	0	0
stage-combinations 70	10.1806	8.21018	2.79146	9.52381	9.85222	16.5846	11.6585	11.4943	10.1806	5.91133	3.61248	0	0	0	0	0		7.55337	14.9425	8.04598	19.5402	9.68801	10.1806	5.91133	8.70279	4.26929	5.09031	5.91133	0.164204	0	0	0	0	0		1.97044	2.79146	0	0	25.6158	17.5698	17.734	12.8079	0	0.164204	0.492611	15.7635	4.92611	0
stage-combinations 71	13.9573	7.71757	3.61248	6.56814	12.4795	17.5698	12.4795	11.0016	12.8079	1.47783	0.328407	0	0	0	0	0		17.734	24.7947	6.40394	25.78	7.55337	7.55337	1.80624	3.77668	0.492611	0.985222	3.11987	0	0	0	0	0	0		15.4351	11.33	5.91133	4.7619	3.28407	31.0345	22.9885	0.656814	0	0	4.5977	0	0	0
stage-combinations 72	15.7635	14.4499	8.04598	8.37438	7.71757	11.1658	13.7931	11.0016	9.0312	0.492611	0.164204	0	0	0	0	0		18.2266	26.4368	6.56814	24.4663	7.38916	7.71757	1.31363	3.61248	0.492611	0.985222	2.46305	0	0	0	0	0	0.328407		10.509	8.21018	4.7619	1.80624	1.31363	37.931	11.8227	9.85222	0	0	2.13465	11.6585	0	0
stage-combinations 73	8.70279	8.04598	2.46305	9.52381	11.9869	16.913	12.9721	12.1511	10.509	4.4335	2.29885	0	0	0	0	0		7.38916	14.6141	7.71757	23.1527	9.85222	10.8374	5.58292	7.71757	2.62726	4.4335	5.74713	0.328407	0	0	0	0	0		2.95567	1.64204	10.6732	0	12.3153	28.8998	10.8374	10.509	0	2.95567	4.5977	12.8079	1.14943	0.656814
stage-combinations 74	13.7931	8.70279	4.7619	8.53859	8.70279	12.9721	18.555	12.8079	9.52381	1.14943	0.492611	0	0	0	0	0		13.1363	21.1823	8.04598	25.4516	10.0164	10.1806	1.97044	5.58292	0.164204	0.656814	3.61248	0	0	0	0	0	0		0	0	21.3465	0.985222	9.85222	40.8867	18.0624	8.70279	0	0.164204	0	0	0	0
stage-combinations 75	6.07553	5.58292	4.4335	8.867	12.4795	17.4056	16.2562	12.4795	9.68801	3.94089	2.79146	0	0	0	0	0		7.06076	13.6289	8.70279	21.5107	10.8374	11.33	5.25452	10.1806	2.13465	3.28407	5.25452	0.821018	0	0	0	0	0		2.13465	0	13.3005	8.21018	3.11987	31.0345	15.9278	7.88177	0	5.25452	6.56814	5.74713	0	0.821018
stage-combinations 76	16.092	9.0312	5.58292	7.38916	11.1658	18.0624	11.0016	10.509	8.37438	2.79146	0	0	0	0	0	0		15.4351	19.5402	8.21018	26.7652	9.35961	10.0164	0.492611	5.91133	0	0.328407	3.44828	0	0	0	0	0	0.492611		0	30.0493	23.9737	1.80624	1.14943	16.913	11.33	11.1658	0	0	2.29885	1.14943	0.164204	0
stage-combinations 77	8.70279	7.55337	4.92611	10.6732	10.3448	11.8227	14.6141	11.9869	10.509	5.74713	3.11987	0	0	0	0	0		6.07553	17.0772	8.04598	18.8834	9.85222	9.68801	6.40394	8.53859	4.10509	4.92611	6.40394	0	0	0	0	0	0		0	4.5977	0.492611	9.68801	16.5846	22.3317	15.9278	1.31363	0	0.164204	9.68801	17.734	0	0.985222
stage-combinations 78	12.3153	7.38916	7.55337	7.71757	11.8227	16.4204	14.6141	11.4943	9.52381	0.821018	0.328407	0	0	0	0	0		17.0772	21.1823	7.88177	27.422	8.04598	7.71757	1.80624	3.44828	0.328407	0.985222	4.10509	0	0	0	0	0	0		0	22.1675	15.2709	0.985222	22.4959	35.7964	0.985222	1.14943	0	0	1.14943	0	0	0
stage-combinations 79	14.1215	12.8079	7.71757	8.70279	8.53859	12.1511	11.9869	12.3153	8.867	2.46305	0.328407	0	0	0	0	0		14.4499	21.5107	6.40394	28.0788	7.71757	8.70279	2.13465	5.09031	0.821018	1.31363	3.77668	0	0	0	0	0	0		0	0	4.5977	5.74713	4.10509	33.9901	34.4828	0.985222	0	2.29885	9.1954	2.79146	0.985222	0.821018
stage-combinations 80	10.0164	9.1954	5.09031	9.35961	11.9869	12.1511	15.5993	12.4795	9.68801	2.95567	1.47783	0	0	0	0	0		8.53859	16.913	10.1806	21.0181	11.8227	10.509	3.77668	8.21018	1.80624	2.13465	5.09031	0	0	0	0	0	0		3.11987	30.0493	3.28407	0	3.61248	22.3317	15.4351	8.867	0	5.41872	0.492611	6.07553	0	0
stage-combinations 81	10.6732	6.73235	2.95567	10.3448	12.1511	11.9869	12.4795	11.6585	10.6732	6.56814	3.77668	0	0	0	0	0		7.38916	18.2266	8.04598	18.8834	9.0312	9.35961	5.74713	8.70279	4.10509	4.4335	5.91133	0.164204	0	0	0	0	0		1.80624	2.79146	0.164204	0	26.7652	19.376	19.0476	0.985222	0	4.7619	8.867	15.1067	0	0
stage-combinations 82	8.53859	3.61248	3.94089	10.0164	11.6585	16.7488	15.2709	11.9869	9.85222	5.09031	3.28407	0	0	0	0	0		6.23974	14.2857	8.21018	20.6897	9.68801	10.6732	6.07553	9.52381	3.61248	4.5977	6.07553	0.328407	0	0	0	0	0		0.821018	1.14943	14.2857	7.22496	22.8243	15.5993	7.71757	12.4795	0	0.328407	0.492611	14.9425	2.13465	0
stage-combinations 83	7.55337	6.23974	4.26929	10.3448	10.0164	13.6289	13.6289	12.4795	13.3005	4.7619	3.61248	0.164204	0	0	0	0		5.91133	12.4795	9.1954	19.7044	10.8374	11.1658	6.23974	10.509	2.95567	3.77668	6.23974	0.985222	0	0	0	0	0		0.656814	0	0	7.38916	21.6749	28.8998	7.55337	12.1511	0	3.28407	6.89655	4.92611	4.7619	0.821018
stage-combinations 84	13.3005	7.38916	7.38916	9.68801	12.9721	13.1363	12.1511	11.33	9.85222	1.97044	0.821018	0	0	0	0	0		11.33	21.0181	8.21018	26.601	8.867	9.1954	2.79146	5.09031	0.821018	2.29885	3.77668	0	0	0	0	0	0		5.25452	0	0.328407	1.64204	29.8851	47.9475	12.1511	1.97044	0	0.821018	0	0	0	0
stage-combinations 85	8.04598	6.89655	2.46305	10.0164	11.0016	13.3005	15.7635	12.9721	11.6585	4.7619	3.11987	0	0	0	0	0		5.58292	14.4499	9.0312	20.6897	10.6732	11.33	6.07553	9.52381	2.46305	3.77668	6.23974	0.164204	0	0	0	0	0		0	0	0.164204	8.04598	29.8851	19.376	7.22496	12.9721	0	4.92611	8.867	5.41872	1.80624	0.985222
stage-combinations 86	10.509	9.68801	2.29885	9.1954	11.8227	12.3153	12.3153	12.3153	12.8079	4.10509	2.62726	0	0	0	0	0		8.21018	17.5698	8.867	21.3465	9.52381	9.85222	5.25452	8.21018	2.13465	2.62726	5.58292	0.821018	0	0	0	0	0		2.79146	4.4335	3.44828	0	30.5419	21.6749	8.53859	9.0312	0	4.5977	8.37438	0	5.74713	0
stage-combinations 87	9.35961	7.22496	3.94089	9.68801	11.8227	12.1511	14.6141	11.8227	12.1511	5.09031	2.13465	0	0	0	0	0		7.71757	14.9425	9.1954	21.0181	10.509	10.6732	5.25452	9.1954	2.13465	3.61248	5.74713	0	0	0	0	0	0		2.62726	2.95567	21.6749	0.164204	15.9278	19.7044	9.68801	10.0164	0	5.09031	0.821018	8.21018	3.11987	0
stage-combinations 88	13.1363	12.3153	4.26929	7.06076	12.3153	12.4795	12.4795	11.33	13.3005	0.985222	0.328407	0	0	0	0	0		14.6141	20.8539	6.23974	28.7356	8.867	9.68801	0.985222	5.91133	0	0.328407	3.44828	0	0	0	0	0	0.328407		0	27.7504	0.985222	0	12.6437	18.7192	20.8539	0	0	0.656814	2.29885	16.092	0	0
stage-combinations 89	9.1954	4.10509	2.46305	9.85222	11.9869	15.9278	14.7783	12.9721	10.509	5.41872	2.79146	0	0	0	0	0		6.89655	13.7931	8.867	19.0476	10.8374	11.33	5.91133	9.52381	3.28407	4.26929	5.91133	0.328407	0	0	0	0	0		8.53859	0	0.492611	9.1954	5.41872	22.1675	9.68801	14.9425	0	0.492611	0.821018	18.7192	7.22496	0
stage-combinations 90	9.1954	8.04598	2.95567	9.52381	10.509	13.3005	13.6289	13.3005	10.6732	5.91133	2.95567	0	0	0	0	0		7.06076	16.5846	7.55337	21.6749	9.1954	9.68801	5.91133	8.04598	2.79146	4.5977	6.07553	0.821018	0	0	0	0	0		0	3.77668	3.28407	9.52381	32.8407	21.5107	9.68801	1.97044	0	5.09031	10.8374	0.492611	0	0.985222
stage-combinations 91	11.6585	11.0016	1.47783	7.06076	7.88177	21.3465	12.4795	11.6585	13.4647	1.31363	0.656814	0	0	0	0	0		11.4943	20.5255	6.07553	28.5714	8.21018	10.1806	2.13465	7.22496	0.492611	1.31363	3.77668	0	0	0	0	0	0		3.44828	4.26929	0.821018	0	9.0312	41.2151	10.8374	12.3153	0	0.821018	1.97044	14.4499	0.821018	0
stage-combinations 92	9.0312	7.22496	2.62726	9.85222	12.4795	12.9721	13.1363	12.3153	10.3448	6.56814	3.44828	0	0	0	0	0		6.40394	14.4499	9.35961	19.7044	11.0016	10.6732	5.91133	9.35961	3.11987	3.77668	6.23974	0	0	0	0	0	0		1.31363	1.64204	15.9278	8.04598	15.2709	18.0624	18.7192	9.35961	0	0.164204	8.04598	0.328407	2.46305	0
stage-combinations 93	9.0312	8.04598	2.13465	9.1954	9.0312	17.5698	16.2562	12.6437	9.35961	4.5977	2.13465	0	0	0	0	0		8.70279	17.4056	7.88177	22.9885	9.85222	10.3448	4.4335	8.04598	2.46305	3.11987	4.4335	0.328407	0	0	0	0	0		9.85222	5.74713	0.492611	9.85222	3.77668	23.6453	23.3169	1.64204	0	4.4335	7.88177	6.73235	0	0.821018
stage-combinations 94	9.1954	8.21018	4.7619	10.3448	9.85222	11.9869	12.4795	11.6585	12.4795	6.07553	2.95567	0	0	0	0	0		7.55337	16.092	8.21018	20.197	9.85222	10.0164	5.74713	8.70279	3.11987	4.7619	5.74713	0	0	0	0	0	0		7.88177	4.7619	0.164204	9.85222	16.4204	20.197	20.8539	0.985222	0	0	9.85222	6.07553	1.97044	0.985222
stage-combinations 95	8.21018	7.06076	4.5977	8.70279	9.68801	16.092	11.9869	11.9869	12.3153	5.74713	3.28407	0.164204	0	0.164204	0	0		5.91133	12.8079	8.53859	21.1823	10.509	11.1658	5.91133	9.1954	2.95567	4.4335	6.40394	0.821018	0.164204	0	0	0	0		2.29885	0	2.79146	8.37438	15.4351	35.3038	7.88177	13.9573	0	3.44828	9.0312	0.164204	0	0
stage-combinations 96	15.2709	14.1215	7.55337	9.1954	8.37438	11.9869	11.9869	10.6732	9.0312	1.47783	0.328407	0	0	0	0	0		16.7488	26.1084	6.23974	25.1232	7.06076	7.88177	1.97044	3.94089	0.328407	1.14943	3.44828	0	0	0	0	0	0		11.4943	11.33	5.91133	0	18.8834	34.1544	4.7619	6.73235	0	0	5.41872	1.31363	0	0
stage-combinations 97	9.0312	4.5977	2.79146	10.0164	10.0164	13.6289	16.5846	12.6437	10.8374	6.23974	3.61248	0	0	0	0	0		6.23974	14.6141	7.55337	23.6453	9.35961	11.1658	5.41872	8.37438	3.28407	4.26929	5.58292	0.492611	0	0	0	0	0		4.92611	0	0.656814	0.656814	6.73235	32.5123	11.1658	3.11987	0.164204	0.985222	12.1511	23.8095	0	1.97044
stage-combinations 98	12.6437	12.4795	4.4335	6.89655	11.4943	14.9425	12.9721	10.8374	12.1511	0.821018	0.328407	0	0	0	0	0		13.3005	20.197	10.0164	21.8391	9.85222	8.867	2.13465	5.25452	0.821018	1.14943	6.23974	0	0	0	0	0	0.328407		6.23974	32.3481	0.328407	0	0.821018	40.3941	19.5402	0	0	0.328407	0	0	0	0
stage-combinations 99	10.8374	9.0312	1.97044	9.0312	9.52381	13.1363	15.9278	12.1511	10.509	5.25452	2.62726	0	0	0	0	0		7.71757	17.0772	7.88177	22.8243	10.3448	9.85222	4.5977	8.53859	2.79146	3.28407	4.92611	0.164204	0	0	0	0	0		0.656814	18.3908	12.3153	0	21.8391	15.5993	6.73235	0.985222	0	0	7.71757	13.4647	1.31363	0
stage-combinations 100	15.1067	14.1215	3.77668	8.70279	8.37438	11.9869	14.2857	11.0016	11.8227	0.492611	0.328407	0	0	0	0	0		16.2562	22.4959	8.70279	26.1084	9.1954	7.55337	1.80624	4.10509	0	0.328407	3.44828	0	0	0	0	0	0		0	9.0312	25.6158	2.46305	12.3153	24.6305	21.1823	2.95567	0	0.821018	0	0.821018	0.164204	0
[truncated: 16 more columns]
